# Supplementary material for: Epigenome-wide methylation analysis shows phosphonoethylamine alleviates aberrant DNA methylation in NASH caused by Pcyt2 deficiency
Source: PLoS One. 2025 Mar 28;20(3):e0320510. doi: 10.1371/journal.pone.0320510 (PMC11952270; doi:10.1371/journal.pone.0320510)
Supplement: S1 File — Supplementary Tables 1-12. Tables provide supplementary analyses of DMGs and DMEGs associated with Pcyt2 and Pcyt2 + PEA, including pathway enrichment, protein interactions, RT-PCR validation, chromosomal distribution, and statistical testing. (ZIP) [file pone.0320510.s004.zip]

Archive with 24 entries (24 files):
- Table S1. Pcyt2 DMGs.xlsx
- __MACOSX/._Table S1. Pcyt2 DMGs.xlsx
- Table S2. Pcyt2 pathway analysis.xlsx
- __MACOSX/._Table S2. Pcyt2 pathway analysis.xlsx
- Table S3. Pcyt2 DMEG expression.xlsx
- __MACOSX/._Table S3. Pcyt2 DMEG expression.xlsx
- Table S4. Pcyt2 DMEG RT-PCR.xlsx
- __MACOSX/._Table S4. Pcyt2 DMEG RT-PCR.xlsx
- Table S5. Pcyt2 DMEG protein intereation network.xlsx
- __MACOSX/._Table S5. Pcyt2 DMEG protein intereation network.xlsx
- Table S6. Pcyt2 DMEG protein network KEGG analysis.xlsx
- __MACOSX/._Table S6. Pcyt2 DMEG protein network KEGG analysis.xlsx
- Table S7. Pcyt2 DMEG overlap with MCDHF NASH profile.xlsx
- __MACOSX/._Table S7. Pcyt2 DMEG overlap with MCDHF NASH profile.xlsx
- Table S8. Pcyt2+PEA DMGs.xlsx
- __MACOSX/._Table S8. Pcyt2+PEA DMGs.xlsx
- Table S9. Pcyt2+PEA Chi-square test.xlsx
- __MACOSX/._Table S9. Pcyt2+PEA Chi-square test.xlsx
- Table S10. distrubution of DMGs across chromosomes.xlsx
- __MACOSX/._Table S10. distrubution of DMGs across chromosomes.xlsx
- Table S11. Pcyt2+PEA pathways analysis.xlsx
- __MACOSX/._Table S11. Pcyt2+PEA pathways analysis.xlsx
- Table S12. Pcyt2+PEA PCA pathways.xlsx
- __MACOSX/._Table S12. Pcyt2+PEA PCA pathways.xlsx
