# Supplementary material for: Epigenome-wide methylation analysis shows phosphonoethylamine alleviates aberrant DNA methylation in NASH caused by Pcyt2 deficiency
Source: PLoS One. 2025 Mar 28;20(3):e0320510. doi: 10.1371/journal.pone.0320510 (PMC11952270; doi:10.1371/journal.pone.0320510)
Supplement: S1 File — Supplementary Tables 1-12. Tables provide supplementary analyses of DMGs and DMEGs associated with Pcyt2 and Pcyt2 + PEA, including pathway enrichment, protein interactions, RT-PCR validation, chromosomal distribution, and statistical testing. (ZIP) [file pone.0320510.s004.zip › Table S1. Pcyt2 DMGs.xlsx]

## Sheet: Pcyt2 DMGs
Chrom	GName	Start	End	Feature	Event	log2FC	pval	padj													TName	Strand	TSS	TES	Feature	D2TSS	Biotype
chr1	Dst	34186841	34187080	genebody	Up	2.08	0.000224996	0.04397													NM_133833	+	34011825	34308662	genebody	175135	protein_coding			Hyper total	Hypo total		FDR <0.05	Hypermethylated		Hypomethylated
chr1	Suco	161816181	161816420	genebody	Up	1.93	0.000224997	0.04397													NM_172645	-	161816112	161876661	genebody	60361	protein_coding			6281	3297		Genebody	2937	46.7601	1765	53.5335
chr1	NA	190417601	190417820	Otherintergenic	Down	-1.09	0.000222528	0.0435133													NA	.	NA	NA	Otherintergenic	NA	No_anno				9578		Genedesert	605	9.63222	164	4.97422
chr1	NA	46668261	46668580	Otherintergenic	Up	2.09	0.000207769	0.040704													NA	.	NA	NA	Otherintergenic	NA	No_anno						3Kpromoter	178	2.83394	185	5.61116
chr1	NA	57045421	57045640	Otherintergenic	Down	-1.2	0.00018542	0.036479													NA	.	NA	NA	Otherintergenic	NA	No_anno			65.5774	34.4226		1Kpromoter	50	0.796052	65	1.97149
chr1	NA	36023301	36023520	Genedesert	Up	2.31	0.000180638	0.0355497													NA	.	NA	NA	Genedesert	NA	No_anno						Proximal Promoter	10	0.15921	36	1.0919
chr1	Dock10	80575121	80575360	genebody	Up	1.66	0.000179386	0.0353291													NM_001285927	-	80501068	80665352	genebody	90112	protein_coding						OtherIntergenic	2469	39.309	1074	32.5751
chr1	NA	59461581	59461800	Otherintergenic	Up	2.13	0.000174645	0.034428													NA	.	NA	NA	Otherintergenic	NA	No_anno						Pericentromic	16	0.254737	5	0.151653
chr1	Slco6b1	96969221	96969460	genebody	Down	-1	0.00017121	0.0337938													NM_001039475	-	96906176	96997560	genebody	28220	protein_coding						Subtelomeric	16	0.254737	3	0.0909918
chr1	Cnnm4	36499561	36499840	genebody	Down	-1.01	0.000165283	0.0326515													NM_033570	+	36471597	36508776	genebody	28103	protein_coding
chr1	4930558K02Rik	161959161	161959420	genebody	Up	1.6	0.000163973	0.0324098													NM_001204905	-	161942089	161969148	genebody	9858	protein_coding							6281	100	3297
chr1	NA	76571941	76572220	Genedesert	Down	-0.95	0.000151836	0.0301131													NA	.	NA	NA	Genedesert	NA	No_anno
chr1	Disp1	183087581	183087900	genebody	Down	-0.94	0.000143346	0.0284808													NM_001278220	-	183086264	183147557	genebody	59817	protein_coding
chr1	NA	133196401	133196640	Otherintergenic	Up	2.97	0.000136648	0.0272224													NA	.	NA	NA	Otherintergenic	NA	No_anno									9578
chr1	NA	157447921	157448140	Otherintergenic	Up	1.56	0.000128656	0.0257017													NA	.	NA	NA	Otherintergenic	NA	No_anno
chr1	Dcaf8	172172741	172173000	genebody	Down	-0.8	0.000128438	0.0256609													NM_153555	+	172148015	172196393	genebody	24855	protein_coding
chr1	NA	183556541	183556760	Otherintergenic	Up	3.72	0.000126176	0.0252198													NA	.	NA	NA	Otherintergenic	NA	No_anno
chr1	NA	154798301	154798540	Otherintergenic	Down	-0.97	0.000119101	0.0238795													NA	.	NA	NA	Otherintergenic	NA	No_anno
chr1	Trip12	84795401	84795620	genebody	Down	-1.39	0.00011623	0.0233444													NM_133975	-	84721189	84839304	genebody	43794	protein_coding
chr1	Ren1	133350881	133351100	Promoter1k	Up	1.73	0.000115437	0.0232179													NM_031192	+	133350674	133360319	Promoter1k	316	protein_coding
chr1	NA	79944041	79944280	Otherintergenic	Down	-1.07	0.00011373	0.0228996													NA	.	NA	NA	Otherintergenic	NA	No_anno
chr1	NA	168760881	168761100	Genedesert	Up	1.71	0.000111732	0.0225361													NA	.	NA	NA	Genedesert	NA	No_anno
chr1	Sh3bp4	89145281	89145500	genebody	Down	-0.96	0.000111067	0.0224305													NM_133816	+	89070462	89153793	genebody	74928	protein_coding
chr1	NA	7933261	7933480	Genedesert	Up	4.36	0.000110509	0.0223204													NA	.	NA	NA	Genedesert	NA	No_anno
chr1	NA	121413681	121413920	Otherintergenic	Up	2.12	0.000106722	0.0216186													NA	.	NA	NA	Otherintergenic	NA	No_anno
chr1	NA	52745081	52745320	Otherintergenic	Up	2.43	0.000106168	0.0215134													NA	.	NA	NA	Otherintergenic	NA	No_anno
chr1	Tmem206	191338381	191338640	genebody	Down	-1.04	0.000104538	0.0212155													NM_025864	+	191325965	191352925	genebody	12545	protein_coding
chr1	Epha4	77380981	77381280	genebody	Down	-0.9	0.000104142	0.02115													NM_007936	-	77367185	77515088	genebody	133958	protein_coding
chr1	Dnah7b	46296681	46296940	genebody	Up	3.08	0.00010207	0.0207688													NM_001160386	+	46066738	46373550	genebody	230072	protein_coding
chr1	Sntg1	8913061	8913260	genebody	Up	3.61	9.97319e-05	0.0203285													NM_027671	-	8362661	9299730	genebody	386570	protein_coding
chr1	Pbx1	168232581	168232780	genebody	Down	-1.55	9.89097e-05	0.0202383													NM_008783	-	168119364	168432258	genebody	199578	protein_coding
chr1	Aox2	58332181	58332380	genebody	Up	2.45	9.88006e-05	0.020237													NM_001008419	+	58278326	58379264	genebody	53954	protein_coding
chr1	NA	100986701	100986900	Genedesert	Down	-1.4	9.86963e-05	0.0202235													NA	.	NA	NA	Genedesert	NA	No_anno
chr1	NA	62842281	62842480	Otherintergenic	Up	2.34	9.85671e-05	0.0202091													NA	.	NA	NA	Otherintergenic	NA	No_anno
chr1	Slc41a1	131830941	131831160	genebody	Down	-1.25	9.79164e-05	0.0201167													NM_173865	+	131828012	131848864	genebody	3038	protein_coding
chr1	Col6a3	90807961	90808160	genebody	Down	-1.11	9.76271e-05	0.0200763													NM_001243009	-	90766860	90843971	genebody	35911	protein_coding
chr1	NA	93681121	93681320	Otherintergenic	Up	2.8	9.73173e-05	0.0200599													NA	.	NA	NA	Otherintergenic	NA	No_anno
chr1	Aox2	58347701	58347900	genebody	Up	3.98	9.7293e-05	0.0200593													NM_001008419	+	58278326	58379264	genebody	69474	protein_coding
chr1	Efhc1	20966581	20966780	genebody	Up	Inf	9.70811e-05	0.0200267													NM_027974	+	20951626	20990841	genebody	15054	protein_coding
chr1	Gm15179	75371921	75372120	Promoter3k	Up	2.9	9.68338e-05	0.0199845													NR_037976	-	75368210	75375015	Promoter3k	2995	misc
chr1	NA	169543641	169543840	Otherintergenic	Down	-0.76	9.63007e-05	0.019917													NA	.	NA	NA	Otherintergenic	NA	No_anno
chr1	Cspp1	10062261	10062460	genebody	Up	2.16	9.60487e-05	0.0198781													NM_026493	+	10038218	10136768	genebody	24142	protein_coding
chr1	NA	75894941	75895140	Genedesert	Up	3.53	9.57178e-05	0.0198612													NA	.	NA	NA	Genedesert	NA	No_anno
chr1	Tmem131	36825121	36825340	genebody	Down	-1.12	9.58148e-05	0.0198612													NM_018872	-	36792189	36939527	genebody	114297	protein_coding
chr1	NA	95499041	95499240	Otherintergenic	Down	-1.04	9.58313e-05	0.0198612													NA	.	NA	NA	Otherintergenic	NA	No_anno
chr1	NA	134271461	134271700	Otherintergenic	Down	-1.01	9.58244e-05	0.0198612													NA	.	NA	NA	Otherintergenic	NA	No_anno
chr1	1700016C15Rik	177749501	177749700	genebody	Up	2.71	9.5517e-05	0.0198367													NM_027077	+	177729814	177753305	genebody	19786	protein_coding
chr1	NA	38746941	38747140	Otherintergenic	Down	-1.1	9.50967e-05	0.0197993													NA	.	NA	NA	Otherintergenic	NA	No_anno
chr1	NA	72943601	72943800	Otherintergenic	Up	2.99	9.50188e-05	0.0197873													NA	.	NA	NA	Otherintergenic	NA	No_anno
chr1	NA	179636321	179636520	Otherintergenic	Down	-1.06	9.49369e-05	0.0197813													NA	.	NA	NA	Otherintergenic	NA	No_anno
chr1	NA	117634721	117634960	Genedesert	Down	-1.05	9.48324e-05	0.0197639													NA	.	NA	NA	Genedesert	NA	No_anno
chr1	NA	45943341	45943540	Otherintergenic	Up	2.77	9.45982e-05	0.0197473													NA	.	NA	NA	Otherintergenic	NA	No_anno
chr1	Esrrg	188088421	188088620	genebody	Down	-1.21	9.43973e-05	0.0197195													NM_011935	+	187997827	188214884	genebody	90693	protein_coding
chr1	Tram2	21035481	21035680	genebody	Up	2.75	9.40478e-05	0.0196853													NM_177409	-	21001397	21079225	genebody	43645	protein_coding
chr1	NA	94263961	94264160	Genedesert	Down	-1.07	9.37235e-05	0.0196403													NA	.	NA	NA	Genedesert	NA	No_anno
chr1	NA	36294261	36294460	Otherintergenic	Down	-1.21	9.33934e-05	0.0195938													NA	.	NA	NA	Otherintergenic	NA	No_anno
chr1	Mir467e	10729281	10729480	genebody	Up	Inf	9.31764e-05	0.0195859													NR_030645	-	10708387	10865874	genebody	136494	misc
chr1	NA	57254681	57254880	Otherintergenic	Up	4.1	9.26966e-05	0.0195371													NA	.	NA	NA	Otherintergenic	NA	No_anno
chr1	Smyd3	179349281	179349480	genebody	Up	1.53	9.25397e-05	0.0195185													NM_027188	-	178955039	179518003	genebody	168623	protein_coding
chr1	NA	191645301	191645500	Otherintergenic	Up	4.07	9.21602e-05	0.0195185													NA	.	NA	NA	Otherintergenic	NA	No_anno
chr1	NA	164986401	164986600	Otherintergenic	Down	-1.2	9.25362e-05	0.0195185													NA	.	NA	NA	Otherintergenic	NA	No_anno
chr1	Agap1	89480061	89480260	genebody	Up	Inf	9.18269e-05	0.0194792													NM_178119	+	89454811	89895282	genebody	25349	protein_coding
chr1	Vangl2	172006521	172006720	genebody	Down	-1.04	9.15977e-05	0.0194594													NM_033509	-	172004371	172027268	genebody	20648	protein_coding
chr1	NA	14679501	14679700	Otherintergenic	Up	2.24	9.14521e-05	0.0194567													NA	.	NA	NA	Otherintergenic	NA	No_anno
chr1	Khdrbs2	32463441	32463640	genebody	Up	1.66	8.93967e-05	0.0194567													NM_133235	+	32172806	32657738	genebody	290734	protein_coding
chr1	2610017I09Rik	42679761	42679980	genebody	Up	2.83	8.95432e-05	0.0194567													NR_027826	-	42648200	42694825	genebody	14955	misc
chr1	NA	57122441	57122660	Otherintergenic	Up	2.23	9.14566e-05	0.0194567													NA	.	NA	NA	Otherintergenic	NA	No_anno
chr1	Plekhm3	64948541	64948740	genebody	Up	2.2	9.14516e-05	0.0194567													NM_001039493	-	64789121	64956824	genebody	8184	protein_coding
chr1	Map2	66441721	66441940	genebody	Up	3.13	9.08053e-05	0.0194567													NM_008632	+	66175329	66442583	genebody	266501	protein_coding
chr1	Sgpp2	78351281	78351480	genebody	Up	2.27	9.14524e-05	0.0194567													NM_001004173	+	78310346	78420286	genebody	41034	protein_coding
chr1	6430706D22Rik	88267681	88267940	Promoter3k	Up	2.13	9.06109e-05	0.0194567													NR_040291	-	88263113	88269408	Promoter3k	1598	misc
chr1	NA	91466141	91466340	Otherintergenic	Up	Inf	9.1387e-05	0.0194567													NA	.	NA	NA	Otherintergenic	NA	No_anno
chr1	Thsd7b	129644441	129644640	genebody	Up	2.38	9.02762e-05	0.0194567													NM_172485	+	129273304	130219278	genebody	371236	protein_coding
chr1	Tnni1	135804501	135804700	genebody	Up	2.25	9.14518e-05	0.0194567													NM_001112702	+	135799511	135810989	genebody	5089	protein_coding
chr1	NA	138045881	138046080	Otherintergenic	Up	2.28	9.14527e-05	0.0194567													NA	.	NA	NA	Otherintergenic	NA	No_anno
chr1	NA	179733241	179733440	Otherintergenic	Up	2.29	9.14523e-05	0.0194567													NA	.	NA	NA	Otherintergenic	NA	No_anno
chr1	Capn2	182482641	182482840	genebody	Up	2.24	9.14553e-05	0.0194567													NM_009794	-	182467259	182517483	genebody	34743	protein_coding
chr1	Tmem198	75482981	75483180	genebody	Down	-1.05	9.15549e-05	0.0194567													NM_177056	+	75479532	75485693	genebody	3548	protein_coding
chr1	Daw1	83164741	83164940	genebody	Down	-1.16	9.09368e-05	0.0194567													NM_027725	+	83159762	83210572	genebody	5078	protein_coding
chr1	Cd48	171679941	171680140	Promoter3k	Down	-1.16	9.15398e-05	0.0194567													NM_007649	+	171682055	171705257	Promoter3k	-2015	protein_coding
chr1	NA	172569201	172569440	Otherintergenic	Down	-1.1	9.15457e-05	0.0194567													NA	.	NA	NA	Otherintergenic	NA	No_anno
chr1	NA	190682221	190682420	Otherintergenic	Down	-1.3	9.03753e-05	0.0194567													NA	.	NA	NA	Otherintergenic	NA	No_anno
chr1	NA	173832961	173833160	Otherintergenic	Down	-1.63	8.89664e-05	0.0194159													NA	.	NA	NA	Otherintergenic	NA	No_anno
chr1	Dyrk3	131129941	131130140	genebody	Down	-0.99	8.79062e-05	0.0193073													NM_145508	-	131128441	131138234	genebody	8194	protein_coding
chr1	NA	132339661	132339880	Otherintergenic	Up	4.27	8.77889e-05	0.019285													NA	.	NA	NA	Otherintergenic	NA	No_anno
chr1	Cacna1s	136088881	136089160	genebody	Down	-1.03	8.75589e-05	0.0192413													NM_014193	+	136052901	136119822	genebody	36119	protein_coding
chr1	Kif26b	178540361	178540560	genebody	Up	3.13	8.72233e-05	0.0192015													NM_001161665	+	178529125	178932857	genebody	11335	protein_coding
chr1	NA	24137721	24137960	Otherintergenic	Up	1.7	8.71621e-05	0.0191998													NA	.	NA	NA	Otherintergenic	NA	No_anno
chr1	NA	67444441	67444640	Otherintergenic	Up	4.59	8.70398e-05	0.0191998													NA	.	NA	NA	Otherintergenic	NA	No_anno
chr1	NA	72885601	72885800	Otherintergenic	Up	1.66	8.71604e-05	0.0191998													NA	.	NA	NA	Otherintergenic	NA	No_anno
chr1	Mroh2a	88237921	88238120	genebody	Up	2.18	8.69698e-05	0.0191998													NM_001281466	+	88227020	88262289	genebody	11000	protein_coding
chr1	NA	133544621	133544820	Otherintergenic	Up	1.7	8.71664e-05	0.0191998													NA	.	NA	NA	Otherintergenic	NA	No_anno
chr1	NA	136380241	136380440	Otherintergenic	Up	1.63	8.71641e-05	0.0191998													NA	.	NA	NA	Otherintergenic	NA	No_anno
chr1	Atp2b4	133742241	133742440	genebody	Down	-1.54	8.71743e-05	0.0191998													NM_213616	-	133702674	133753747	genebody	11407	protein_coding
chr1	Mroh2a	88251901	88252100	genebody	Up	3.58	8.63941e-05	0.0191842													NM_001281466	+	88227020	88262289	genebody	24980	protein_coding
chr1	Gpatch2	187336781	187336980	genebody	Down	-1.09	8.63706e-05	0.0191838													NM_026367	+	187215511	187351429	genebody	121369	protein_coding
chr1	NA	12464141	12464340	Otherintergenic	Up	Inf	8.59924e-05	0.0191726													NA	.	NA	NA	Otherintergenic	NA	No_anno
chr1	NA	157637281	157637480	Otherintergenic	Up	Inf	8.59924e-05	0.0191726													NA	.	NA	NA	Otherintergenic	NA	No_anno
chr1	Smyd3	179147361	179147560	genebody	Up	2.31	8.57506e-05	0.0191726													NM_027188	-	178955039	179518003	genebody	370543	protein_coding
chr1	NA	191674241	191674440	Otherintergenic	Up	2.68	8.58954e-05	0.0191726													NA	.	NA	NA	Otherintergenic	NA	No_anno
chr1	C130026I21Rik	85247741	85247940	genebody	Up	0.85	8.52439e-05	0.0191407													NM_001037909	-	85246344	85270566	genebody	22726	protein_coding
chr1	Gm4788	139717001	139717200	genebody	Down	-1.27	8.48022e-05	0.0190714													NM_001029977	-	139697919	139781239	genebody	64139	protein_coding
chr1	Lmbrd1	24691981	24692180	genebody	Up	1.89	8.45485e-05	0.0190342													NM_026719	+	24678544	24766301	genebody	13536	protein_coding
chr1	Pam	97941681	97941880	genebody	Up	4.31	8.44643e-05	0.0190342													NM_013626	-	97821094	98095632	genebody	153852	protein_coding
chr1	Nav1	135542401	135542620	genebody	Down	-1.24	8.4284e-05	0.0190342													NM_173437	-	135434580	135585355	genebody	42845	protein_coding
chr1	Ngef	87483741	87483960	genebody	Down	-1.42	8.37352e-05	0.018978													NM_019867	-	87476829	87510362	genebody	26512	protein_coding
chr1	Ddr2	169974621	169974820	genebody	Up	Inf	8.32592e-05	0.0189646													NM_022563	-	169972307	170088944	genebody	114224	protein_coding
chr1	Igsf8	172318881	172319100	genebody	Down	-1.09	8.35256e-05	0.0189646													NM_080419	+	172312407	172319835	genebody	6583	protein_coding
chr1	Syt2	134718141	134718340	genebody	Down	-1.15	8.24823e-05	0.018898													NM_009307	+	134646681	134749417	genebody	71559	protein_coding
chr1	Usp21	171285381	171285580	Promoter3k	Down	-1.2	8.23918e-05	0.018898													NM_013919	-	171281953	171287961	Promoter3k	2481	protein_coding
chr1	Tsga10	37800281	37800480	genebody	Up	2.81	8.21169e-05	0.0188912													NM_207228	-	37754776	37865079	genebody	64699	protein_coding
chr1	Mroh2a	88230321	88230520	genebody	Up	1.18	8.21271e-05	0.0188912													NM_001281466	+	88227020	88262289	genebody	3400	protein_coding
chr1	Dusp23	172634821	172635020	Promoter3k	Down	-1.08	8.18379e-05	0.0188782													NM_026725	-	172630769	172632974	Promoter3k	-1946	protein_coding
chr1	Ncoa2	13335801	13336000	genebody	Up	2.74	8.12691e-05	0.0188116													NM_001077695	-	13139159	13374083	genebody	38183	protein_coding
chr1	Stau2	16503781	16503980	genebody	Down	-1.06	8.13375e-05	0.0188116													NM_001111272	-	16228810	16519302	genebody	15422	protein_coding
chr1	NA	180267041	180267240	Otherintergenic	Up	Inf	8.11701e-05	0.0188102													NA	.	NA	NA	Otherintergenic	NA	No_anno
chr1	Adhfe1	9571801	9572000	genebody	Up	4.32	8.0734e-05	0.0187528													NM_175236	+	9548046	9577968	genebody	23854	protein_coding
chr1	Mroh2a	88242501	88242700	genebody	Up	1.35	8.03769e-05	0.0187306													NM_001281466	+	88227020	88262289	genebody	15580	protein_coding
chr1	Cntnap5b	99892421	99892620	genebody	Up	3.4	8.02016e-05	0.0187306													NM_172851	+	99772765	100485942	genebody	119755	protein_coding
chr1	NA	136039861	136040060	Otherintergenic	Up	3.26	8.01555e-05	0.0187306													NA	.	NA	NA	Otherintergenic	NA	No_anno
chr1	NA	137451521	137451740	Otherintergenic	Up	2.46	8.0479e-05	0.0187306													NA	.	NA	NA	Otherintergenic	NA	No_anno
chr1	Atf6	170778721	170778920	genebody	Up	Inf	8.05556e-05	0.0187306													NM_001081304	-	170704457	170867771	genebody	88951	protein_coding
chr1	Smyd3	179479041	179479240	genebody	Up	Inf	8.05557e-05	0.0187306													NM_027188	-	178955039	179518003	genebody	38863	protein_coding
chr1	St8sia4	95653561	95653760	genebody	Up	3.94	7.94284e-05	0.0187151													NM_001159745	-	95627243	95667594	genebody	13934	protein_coding
chr1	Brinp3	146523061	146523260	genebody	Up	2.91	7.95278e-05	0.0187151													NM_001145807	+	146497687	146902472	genebody	25473	protein_coding
chr1	Nmnat2	153030141	153030340	genebody	Up	Inf	7.97964e-05	0.0187151													NM_175460	+	152955101	153119261	genebody	75139	protein_coding
chr1	NA	186801321	186801580	Otherintergenic	Up	2.55	7.85028e-05	0.0185917													NA	.	NA	NA	Otherintergenic	NA	No_anno
chr1	NA	8017761	8017960	Genedesert	Up	2.76	7.83719e-05	0.0185675													NA	.	NA	NA	Genedesert	NA	No_anno
chr1	NA	12618261	12618460	Otherintergenic	Up	2.61	7.76307e-05	0.0185675													NA	.	NA	NA	Otherintergenic	NA	No_anno
chr1	NA	17640221	17640420	Otherintergenic	Up	2.72	7.83703e-05	0.0185675													NA	.	NA	NA	Otherintergenic	NA	No_anno
chr1	NA	23929261	23929460	Otherintergenic	Up	2.7	7.83713e-05	0.0185675													NA	.	NA	NA	Otherintergenic	NA	No_anno
chr1	Prim2	33620881	33621080	genebody	Up	Inf	7.78377e-05	0.0185675													NM_008922	-	33453808	33669794	genebody	48814	protein_coding
chr1	NA	40970181	40970380	Genedesert	Up	1.84	7.62327e-05	0.0185675													NA	.	NA	NA	Genedesert	NA	No_anno
chr1	Lancl1	67038201	67038400	Promoter1k	Up	2.62	7.83708e-05	0.0185675													NM_001190984	-	67000517	67038834	Promoter1k	534	protein_coding
chr1	NA	69230901	69231100	Otherintergenic	Up	2.68	7.83728e-05	0.0185675													NA	.	NA	NA	Otherintergenic	NA	No_anno
chr1	Pax3	78164441	78164660	genebody	Up	2.63	7.837e-05	0.0185675													NM_008781	-	78101267	78197136	genebody	32586	protein_coding
chr1	Rhbdd1	82408761	82408960	genebody	Up	2.71	7.83708e-05	0.0185675													NM_001122685	+	82339049	82445367	genebody	69811	protein_coding
chr1	NA	128873361	128873560	Otherintergenic	Up	2.67	7.83725e-05	0.0185675													NA	.	NA	NA	Otherintergenic	NA	No_anno
chr1	NA	144446921	144447120	Otherintergenic	Up	2.78	7.83716e-05	0.0185675													NA	.	NA	NA	Otherintergenic	NA	No_anno
chr1	Hmcn1	150762801	150763040	genebody	Up	2.69	7.83715e-05	0.0185675													NM_001024720	-	150562502	150993435	genebody	230515	protein_coding
chr1	Dnm3	162039221	162039420	genebody	Up	2.59	7.83718e-05	0.0185675													NM_001038619	-	161987302	162478030	genebody	438710	protein_coding
chr1	NA	164471581	164471780	Otherintergenic	Up	2.7	7.83708e-05	0.0185675													NA	.	NA	NA	Otherintergenic	NA	No_anno
chr1	Atf6	170725901	170726100	genebody	Up	2.82	7.83745e-05	0.0185675													NM_001081304	-	170704457	170867771	genebody	141771	protein_coding
chr1	Ifi203	173933481	173933680	genebody	Up	2.67	7.83728e-05	0.0185675													NM_008328	-	173920403	173942460	genebody	8880	protein_coding
chr1	Disp1	183122881	183123080	genebody	Up	2.57	7.83722e-05	0.0185675													NM_001278220	-	183086264	183147557	genebody	24577	protein_coding
chr1	NA	183993061	183993280	Otherintergenic	Up	2.72	7.83699e-05	0.0185675													NA	.	NA	NA	Otherintergenic	NA	No_anno
chr1	NA	63365381	63365580	Otherintergenic	Down	-1.12	7.55644e-05	0.0185675													NA	.	NA	NA	Otherintergenic	NA	No_anno
chr1	1700019O17Rik	86427941	86428140	Promoter3k	Down	-1.01	7.48613e-05	0.0185675													NM_027966	+	86426329	86428049	Promoter3k	1711	protein_coding
chr1	NA	92994561	92994760	Otherintergenic	Down	-1.11	7.56699e-05	0.0185675													NA	.	NA	NA	Otherintergenic	NA	No_anno
chr1	Gm101	119954201	119954400	genebody	Down	-1.02	7.48972e-05	0.0185675													NM_001115074	-	119923519	119995210	genebody	40910	protein_coding
chr1	Nckap5	126543641	126543840	genebody	Down	-1.98	7.839e-05	0.0185675													NM_001081756	-	125913636	126830632	genebody	286892	protein_coding
chr1	NA	177562581	177562800	Otherintergenic	Down	-1.17	7.75298e-05	0.0185675													NA	.	NA	NA	Otherintergenic	NA	No_anno
chr1	NA	169899701	169899900	Otherintergenic	Up	3.26	7.44178e-05	0.0185346													NA	.	NA	NA	Otherintergenic	NA	No_anno
chr1	NA	81643381	81643580	Otherintergenic	Down	-1.54	7.44449e-05	0.0185346													NA	.	NA	NA	Otherintergenic	NA	No_anno
chr1	NA	101291541	101291740	Genedesert	Down	-1.29	7.42255e-05	0.0185242													NA	.	NA	NA	Genedesert	NA	No_anno
chr1	NA	19664201	19664400	Otherintergenic	Up	Inf	7.37265e-05	0.0184279													NA	.	NA	NA	Otherintergenic	NA	No_anno
chr1	Clasp1	118453201	118453400	genebody	Up	2.13	7.3535e-05	0.0184011													NM_001081276	+	118389058	118609462	genebody	64242	protein_coding
chr1	Gulp1	44645201	44645400	genebody	Up	2.76	7.2528e-05	0.0183984													NM_028450	+	44551671	44796836	genebody	93629	protein_coding
chr1	NA	66074481	66074680	Otherintergenic	Up	2.02	7.34366e-05	0.0183984													NA	.	NA	NA	Otherintergenic	NA	No_anno
chr1	Spag16	70477481	70477680	genebody	Up	2	7.34375e-05	0.0183984													NM_025728	+	69951615	70725132	genebody	525965	protein_coding
chr1	NA	88690881	88691080	Otherintergenic	Up	2.1	7.34385e-05	0.0183984													NA	.	NA	NA	Otherintergenic	NA	No_anno
chr1	Lrrfip1	91049201	91049400	genebody	Up	4.54	7.31818e-05	0.0183984													NM_001111312	+	90998727	91128944	genebody	50573	protein_coding
chr1	Klhl12	134468441	134468680	genebody	Up	2.34	7.29418e-05	0.0183984													NM_153128	+	134455555	134490873	genebody	13005	protein_coding
chr1	Swt1	151376221	151376440	genebody	Up	2.06	7.34344e-05	0.0183984													NM_025819	-	151367699	151428435	genebody	52105	protein_coding
chr1	NA	168909381	168909580	Genedesert	Up	2.11	7.34346e-05	0.0183984													NA	.	NA	NA	Genedesert	NA	No_anno
chr1	NA	186943861	186944060	Otherintergenic	Up	2.55	7.2453e-05	0.0183984													NA	.	NA	NA	Otherintergenic	NA	No_anno
chr1	NA	13816661	13816980	Otherintergenic	Down	-1.05	7.33874e-05	0.0183984													NA	.	NA	NA	Otherintergenic	NA	No_anno
chr1	Rgl1	152521401	152521600	genebody	Down	-1.16	7.32631e-05	0.0183984													NM_016846	-	152517530	152625111	genebody	103611	protein_coding
chr1	NA	48094121	48094340	Genedesert	Down	-1.27	7.145e-05	0.0182788													NA	.	NA	NA	Genedesert	NA	No_anno
chr1	NA	89178361	89178560	Otherintergenic	Down	-1.28	7.1441e-05	0.0182788													NA	.	NA	NA	Otherintergenic	NA	No_anno
chr1	NA	137177081	137177280	Otherintergenic	Down	-1.02	7.10099e-05	0.0182531													NA	.	NA	NA	Otherintergenic	NA	No_anno
chr1	Erbb4	68247081	68247280	genebody	Up	2.98	7.06788e-05	0.018215													NM_010154	-	68039966	69108059	genebody	860879	protein_coding
chr1	Aox4	58254301	58254520	genebody	Down	-0.93	7.05411e-05	0.018215													NM_023631	+	58210397	58268596	genebody	44013	protein_coding
chr1	Plxna2	194654361	194654560	genebody	Down	-1.51	7.07329e-05	0.018215													NM_008882	+	194619829	194816868	genebody	34631	protein_coding
chr1	NA	95495581	95495800	Otherintergenic	Up	3.1	6.99798e-05	0.0181317													NA	.	NA	NA	Otherintergenic	NA	No_anno
chr1	NA	178358001	178358200	Otherintergenic	Up	2.41	6.93424e-05	0.0180864													NA	.	NA	NA	Otherintergenic	NA	No_anno
chr1	NA	35834321	35834520	Genedesert	Down	-1.1	6.90642e-05	0.0180626													NA	.	NA	NA	Genedesert	NA	No_anno
chr1	NA	156726961	156727160	Otherintergenic	Down	-1.27	6.90473e-05	0.0180626													NA	.	NA	NA	Otherintergenic	NA	No_anno
chr1	Lrrfip1	91022881	91023080	genebody	Down	-1.37	6.88393e-05	0.0180444													NM_001111312	+	90998727	91128944	genebody	24253	protein_coding
chr1	NA	30770841	30771040	Otherintergenic	Down	-1.23	6.86761e-05	0.0180369													NA	.	NA	NA	Otherintergenic	NA	No_anno
chr1	NA	187421201	187421420	Otherintergenic	Down	-1.32	6.85956e-05	0.0180369													NA	.	NA	NA	Otherintergenic	NA	No_anno
chr1	Adam23	63469121	63469320	genebody	Up	3.56	6.85105e-05	0.0180367													NM_001177600	+	63445904	63573219	genebody	23316	protein_coding
chr1	NA	177948341	177948540	Otherintergenic	Up	4.31	6.80652e-05	0.0179473													NA	.	NA	NA	Otherintergenic	NA	No_anno
chr1	BC055324	163992921	163993120	Promoter3k	Up	2.86	6.79918e-05	0.017933													NM_201364	-	163954008	163994781	Promoter3k	1761	protein_coding
chr1	Speg	75384881	75385080	Promoter1k	Down	-1.25	6.78581e-05	0.0179174													NM_001085370	+	75385610	75432304	Promoter1k	-630	protein_coding
chr1	NA	90021641	90021840	Otherintergenic	Up	1.93	6.77362e-05	0.0179058													NA	.	NA	NA	Otherintergenic	NA	No_anno
chr1	Hdac4	91964561	91964760	genebody	Up	1.84	6.774e-05	0.0179058													NM_207225	-	91932749	92148393	genebody	183733	protein_coding
chr1	NA	102255621	102255840	Genedesert	Down	-1.3	6.73231e-05	0.0179058													NA	.	NA	NA	Genedesert	NA	No_anno
chr1	NA	52322581	52322780	Otherintergenic	Up	2.88	6.66352e-05	0.0178209													NA	.	NA	NA	Otherintergenic	NA	No_anno
chr1	Acbd6	155636281	155636480	genebody	Up	3.53	6.63981e-05	0.0177779													NM_028250	+	155558120	155687233	genebody	78260	protein_coding
chr1	Map4k4	39914381	39914580	genebody	Down	-2.4	6.60219e-05	0.017694													NM_001252200	+	39900913	40026310	genebody	13567	protein_coding
chr1	NA	137928341	137928560	Otherintergenic	Down	-1.32	6.58824e-05	0.0176715													NA	.	NA	NA	Otherintergenic	NA	No_anno
chr1	Fam129a	151642461	151642660	genebody	Down	-1.15	6.58577e-05	0.0176712													NM_022018	+	151571373	151719347	genebody	71187	protein_coding
chr1	Pkhd1	20237301	20237560	genebody	Up	2.27	6.52167e-05	0.0176574													NM_153179	-	20057779	20618057	genebody	380627	protein_coding
chr1	NA	40040321	40040520	Otherintergenic	Up	4.24	6.35439e-05	0.0176574													NA	.	NA	NA	Otherintergenic	NA	No_anno
chr1	Dnah7a	53419141	53419340	genebody	Up	3.94	6.55728e-05	0.0176574													NM_001252070	-	53397002	53706784	genebody	287544	protein_coding
chr1	NA	57330781	57331020	Otherintergenic	Up	4.28	6.37763e-05	0.0176574													NA	.	NA	NA	Otherintergenic	NA	No_anno
chr1	NA	61038041	61038240	Otherintergenic	Up	Inf	6.42694e-05	0.0176574													NA	.	NA	NA	Otherintergenic	NA	No_anno
chr1	NA	61557121	61557340	Otherintergenic	Up	2.34	6.43287e-05	0.0176574													NA	.	NA	NA	Otherintergenic	NA	No_anno
chr1	NA	76591421	76591620	Genedesert	Up	3.93	6.55729e-05	0.0176574													NA	.	NA	NA	Genedesert	NA	No_anno
chr1	NA	80802621	80802820	Otherintergenic	Up	3.21	6.5114e-05	0.0176574													NA	.	NA	NA	Otherintergenic	NA	No_anno
chr1	Rab17	90957261	90957460	genebody	Up	3.91	6.55735e-05	0.0176574													NM_001159725	-	90958133	90967667	genebody	10307	protein_coding
chr1	NA	95387041	95387240	Otherintergenic	Up	2.68	6.3718e-05	0.0176574													NA	.	NA	NA	Otherintergenic	NA	No_anno
chr1	NA	119194021	119194220	Otherintergenic	Up	3.22	6.50214e-05	0.0176574													NA	.	NA	NA	Otherintergenic	NA	No_anno
chr1	NA	131011721	131011940	Otherintergenic	Up	1.98	6.35696e-05	0.0176574													NA	.	NA	NA	Otherintergenic	NA	No_anno
chr1	Hmcn1	150655921	150656120	genebody	Up	3.91	6.55726e-05	0.0176574													NM_001024720	-	150562502	150993435	genebody	337415	protein_coding
chr1	NA	161198041	161198240	Otherintergenic	Up	3.92	6.55733e-05	0.0176574													NA	.	NA	NA	Otherintergenic	NA	No_anno
chr1	Dnm3	162160641	162160840	genebody	Up	4.12	6.5574e-05	0.0176574													NM_001038619	-	161987302	162478030	genebody	317290	protein_coding
chr1	NA	166920981	166921200	Otherintergenic	Up	Inf	6.40158e-05	0.0176574													NA	.	NA	NA	Otherintergenic	NA	No_anno
chr1	Smyd3	178984681	178984960	genebody	Up	3.21	6.41277e-05	0.0176574													NM_027188	-	178955039	179518003	genebody	533183	protein_coding
chr1	Smyd3	178993441	178993660	genebody	Up	Inf	6.40158e-05	0.0176574													NM_027188	-	178955039	179518003	genebody	524453	protein_coding
chr1	NA	180636981	180637180	Otherintergenic	Up	3.41	6.45866e-05	0.0176574													NA	.	NA	NA	Otherintergenic	NA	No_anno
chr1	NA	194583101	194583320	Genedesert	Up	3.9	6.55731e-05	0.0176574													NA	.	NA	NA	Genedesert	NA	No_anno
chr1	Ush2a	188528621	188528820	genebody	Down	-1.21	6.42724e-05	0.0176574													NM_021408	+	188262838	188965039	genebody	265882	protein_coding
chr1	NA	189969081	189969280	Otherintergenic	Down	-0.99	6.44791e-05	0.0176574													NA	.	NA	NA	Otherintergenic	NA	No_anno
chr1	NA	190009361	190009560	Otherintergenic	Down	-1.29	6.39345e-05	0.0176574													NA	.	NA	NA	Otherintergenic	NA	No_anno
chr1	NA	88476901	88477100	Otherintergenic	Down	-1.05	6.30162e-05	0.0176039													NA	.	NA	NA	Otherintergenic	NA	No_anno
chr1	Smyd3	179293161	179293420	genebody	Up	1.48	6.25097e-05	0.0175149													NM_027188	-	178955039	179518003	genebody	224713	protein_coding
chr1	Dst	34178421	34178620	genebody	Down	-0.93	6.22015e-05	0.0174574													NM_010081	+	34160330	34183903	genebody	18190	protein_coding
chr1	NA	16169861	16170220	Otherintergenic	Down	-0.9	6.20711e-05	0.0174393													NA	.	NA	NA	Otherintergenic	NA	No_anno
chr1	Acbd3	180736781	180737000	genebody	Down	-0.95	6.20636e-05	0.0174393													NM_133225	+	180726043	180754204	genebody	10847	protein_coding
chr1	Xkr4	3214621	3214820	genebody	Up	Inf	6.01155e-05	0.0174304													NM_001011874	-	3214482	3671498	genebody	456778	protein_coding
chr1	NA	6166401	6166600	Otherintergenic	Up	2.66	6.19468e-05	0.0174304													NA	.	NA	NA	Otherintergenic	NA	No_anno
chr1	Ncoa2	13192641	13192840	genebody	Up	2.71	6.19486e-05	0.0174304													NM_001077695	-	13139159	13374083	genebody	181343	protein_coding
chr1	NA	14927841	14928040	Otherintergenic	Up	4.03	6.00997e-05	0.0174304													NA	.	NA	NA	Otherintergenic	NA	No_anno
chr1	Kcnq5	21478881	21479080	genebody	Up	2.67	6.19465e-05	0.0174304													NM_001160139	-	21398403	21961942	genebody	482962	protein_coding
chr1	Il1r1	40290941	40291160	genebody	Up	2.78	6.19461e-05	0.0174304													NM_001123382	+	40266586	40316177	genebody	24464	protein_coding
chr1	NA	64634541	64634800	Otherintergenic	Up	1.94	6.11711e-05	0.0174304													NA	.	NA	NA	Otherintergenic	NA	No_anno
chr1	Erbb4	69110061	69110260	Promoter3k	Up	3.25	6.17038e-05	0.0174304													NM_010154	-	68039966	69108059	Promoter3k	-2101	protein_coding
chr1	6030407O03Rik	73779381	73779600	genebody	Up	2.78	6.19464e-05	0.0174304													NR_045311	-	73618381	73864466	genebody	84976	misc
chr1	Thsd7b	129547921	129548120	genebody	Up	2.85	6.16892e-05	0.0174304													NM_172485	+	129273304	130219278	genebody	274716	protein_coding
chr1	Kcnt2	140352101	140352300	genebody	Up	2.72	6.19477e-05	0.0174304													NM_001081027	+	140246257	140610261	genebody	105943	protein_coding
chr1	NA	156410101	156410300	Otherintergenic	Up	2.8	6.19459e-05	0.0174304													NA	.	NA	NA	Otherintergenic	NA	No_anno
chr1	NA	161556781	161556980	Otherintergenic	Up	2.81	6.19484e-05	0.0174304													NA	.	NA	NA	Otherintergenic	NA	No_anno
chr1	Iars2	185303341	185303540	genebody	Up	4.31	6.06369e-05	0.0174304													NM_198653	-	185286662	185329401	genebody	25961	protein_coding
chr1	Mir297c	185872521	185872720	genebody	Up	3.42	6.1436e-05	0.0174304													NR_030555	+	185537336	185988795	genebody	335284	misc
chr1	Dis3l2	86819461	86819660	genebody	Down	-1.03	6.11785e-05	0.0174304													NM_153530	+	86703804	87050097	genebody	115756	protein_coding
chr1	NA	156334661	156334860	Otherintergenic	Down	-1.56	6.19817e-05	0.0174304													NA	.	NA	NA	Otherintergenic	NA	No_anno
chr1	NA	182644621	182644900	Otherintergenic	Down	-1.14	6.19832e-05	0.0174304													NA	.	NA	NA	Otherintergenic	NA	No_anno
chr1	Pam	97911421	97911620	genebody	Up	1.85	5.95356e-05	0.0173513													NM_013626	-	97821094	98095632	genebody	184112	protein_coding
chr1	Zcchc2	106017941	106018140	genebody	Up	1.82	5.9537e-05	0.0173513													NM_001122676	+	105990406	106034079	genebody	27634	protein_coding
chr1	NA	40992901	40993140	Genedesert	Up	1.56	5.87843e-05	0.0172578													NA	.	NA	NA	Genedesert	NA	No_anno
chr1	NA	157708101	157708320	Otherintergenic	Up	1.55	5.86951e-05	0.0172412													NA	.	NA	NA	Otherintergenic	NA	No_anno
chr1	Bai3	25102261	25102480	genebody	Up	3.11	5.82396e-05	0.0172297													NM_175642	-	25067476	25829707	genebody	727337	protein_coding
chr1	NA	184253881	184254120	Otherintergenic	Up	2.05	5.80659e-05	0.0172297													NA	.	NA	NA	Otherintergenic	NA	No_anno
chr1	NA	7271721	7271960	Genedesert	Down	-1.32	5.8119e-05	0.0172297													NA	.	NA	NA	Genedesert	NA	No_anno
chr1	NA	181751681	181751900	Otherintergenic	Down	-1.26	5.85887e-05	0.0172297													NA	.	NA	NA	Otherintergenic	NA	No_anno
chr1	Jph1	17059121	17059420	genebody	Up	2.7	5.75098e-05	0.0171414													NM_020604	-	16994940	17097889	genebody	38619	protein_coding
chr1	Hjurp	88258541	88258740	genebody	Up	1.16	5.74934e-05	0.0171392													NM_198652	-	88258856	88277579	genebody	18939	protein_coding
chr1	Hibch	52904341	52904600	genebody	Up	2.57	5.66032e-05	0.0169633													NM_146108	+	52845046	52920860	genebody	59424	protein_coding
chr1	Col4a3	82703381	82703600	genebody	Down	-1.07	5.65215e-05	0.0169469													NM_007734	+	82586921	82722059	genebody	116569	protein_coding
chr1	NA	125642901	125643200	Otherintergenic	Up	1.97	5.59691e-05	0.0168382													NA	.	NA	NA	Otherintergenic	NA	No_anno
chr1	Dnah7b	46139901	46140100	genebody	Up	2.51	5.56847e-05	0.0168005													NM_001160386	+	46066738	46373550	genebody	73262	protein_coding
chr1	NA	73504761	73504960	Otherintergenic	Down	-1.15	5.56726e-05	0.0168005													NA	.	NA	NA	Otherintergenic	NA	No_anno
chr1	Tcf24	9963801	9964000	genebody	Up	2.13	5.5307e-05	0.0167608													NM_001285425	-	9960163	9967485	genebody	3585	protein_coding
chr1	Sctr	120056601	120056800	genebody	Up	2.55	5.52578e-05	0.0167608													NM_001012322	+	120006980	120063532	genebody	49720	protein_coding
chr1	NA	186172021	186172220	Otherintergenic	Up	2.07	5.53066e-05	0.0167608													NA	.	NA	NA	Otherintergenic	NA	No_anno
chr1	Cntnap5b	99969281	99969480	genebody	Down	-1.13	5.53631e-05	0.0167608													NM_172851	+	99772765	100485942	genebody	196615	protein_coding
chr1	Abca12	71385661	71385860	genebody	Up	4.3	5.48275e-05	0.0167213													NM_175210	-	71243090	71414910	genebody	29150	protein_coding
chr1	NA	137147701	137147900	Otherintergenic	Up	3.2	5.45472e-05	0.0166822													NA	.	NA	NA	Otherintergenic	NA	No_anno
chr1	Ccdc150	54326141	54326360	genebody	Up	2.14	5.42048e-05	0.0166052													NM_030025	+	54250683	54368727	genebody	75567	protein_coding
chr1	Gm15179	75368181	75368380	genebody	Up	2.24	5.42019e-05	0.0166052													NR_037976	-	75368210	75375015	genebody	6735	misc
chr1	Sulf1	12856061	12856260	genebody	Up	2.49	5.30242e-05	0.0164501													NM_172294	+	12718545	12860372	genebody	137615	protein_coding
chr1	NA	27073141	27073360	Genedesert	Up	2.48	5.16906e-05	0.0164501													NA	.	NA	NA	Genedesert	NA	No_anno
chr1	NA	35254381	35254580	Genedesert	Up	3.22	5.11181e-05	0.0164501													NA	.	NA	NA	Genedesert	NA	No_anno
chr1	NA	42508241	42508440	Otherintergenic	Up	1.71	5.25561e-05	0.0164501													NA	.	NA	NA	Otherintergenic	NA	No_anno
chr1	NA	74867021	74867240	Otherintergenic	Up	1.91	5.16339e-05	0.0164501													NA	.	NA	NA	Otherintergenic	NA	No_anno
chr1	NA	76571721	76571920	Genedesert	Up	2.54	5.30227e-05	0.0164501													NA	.	NA	NA	Genedesert	NA	No_anno
chr1	Acsl3	78704561	78704760	genebody	Up	2.49	5.30246e-05	0.0164501													NM_028817	+	78657825	78707743	genebody	46835	protein_coding
chr1	NA	88891661	88891860	Otherintergenic	Up	2.47	5.30227e-05	0.0164501													NA	.	NA	NA	Otherintergenic	NA	No_anno
chr1	4933400F21Rik	89679141	89679340	genebody	Up	1.74	5.16351e-05	0.0164501													NR_015540	-	89676507	89683892	genebody	4652	misc
chr1	Kif1a	93080901	93081120	genebody	Up	2.39	5.30267e-05	0.0164501													NM_001110315	-	93015456	93101865	genebody	20855	protein_coding
chr1	NA	137082221	137082420	Otherintergenic	Up	2.46	5.30229e-05	0.0164501													NA	.	NA	NA	Otherintergenic	NA	No_anno
chr1	NA	151726561	151726780	Otherintergenic	Up	1.86	5.16331e-05	0.0164501													NA	.	NA	NA	Otherintergenic	NA	No_anno
chr1	NA	173289681	173289880	Otherintergenic	Up	1.68	5.25602e-05	0.0164501													NA	.	NA	NA	Otherintergenic	NA	No_anno
chr1	Mgat4a	37470661	37470860	genebody	Down	-0.98	5.2893e-05	0.0164501													NM_173870	-	37439340	37536259	genebody	65499	protein_coding
chr1	NA	84997821	84998020	Otherintergenic	Down	-1.89	5.12361e-05	0.0164501													NA	.	NA	NA	Otherintergenic	NA	No_anno
chr1	NA	140964641	140964880	Otherintergenic	Down	-0.98	5.16214e-05	0.0164501													NA	.	NA	NA	Otherintergenic	NA	No_anno
chr1	Wdr64	175774481	175774680	genebody	Down	-1.15	5.20238e-05	0.0164501													NM_029453	+	175698593	175815733	genebody	75987	protein_coding
chr1	NA	177499121	177499400	Otherintergenic	Down	-1.02	5.1118e-05	0.0164501													NA	.	NA	NA	Otherintergenic	NA	No_anno
chr1	NA	121802821	121803020	Genedesert	Up	2.33	5.0671e-05	0.0163889													NA	.	NA	NA	Genedesert	NA	No_anno
chr1	NA	88284801	88285000	Otherintergenic	Up	1.24	5.06328e-05	0.0163822													NA	.	NA	NA	Otherintergenic	NA	No_anno
chr1	NA	151742101	151742400	Otherintergenic	Up	1.53	5.02227e-05	0.016291													NA	.	NA	NA	Otherintergenic	NA	No_anno
chr1	Aff3	38218441	38218700	genebody	Down	-1.4	5.02332e-05	0.016291													NM_010678	-	38177327	38664955	genebody	446385	protein_coding
chr1	NA	140794541	140794740	Otherintergenic	Down	-1.31	4.99333e-05	0.0162302													NA	.	NA	NA	Otherintergenic	NA	No_anno
chr1	Slc4a3	75558941	75559140	genebody	Down	-1.18	4.96502e-05	0.0161965													NM_009208	+	75546266	75559431	genebody	12774	protein_coding
chr1	NA	170871881	170872080	Otherintergenic	Up	3.93	4.90879e-05	0.0161199													NA	.	NA	NA	Otherintergenic	NA	No_anno
chr1	NA	183882541	183882740	Otherintergenic	Up	4.09	4.71176e-05	0.0157729													NA	.	NA	NA	Otherintergenic	NA	No_anno
chr1	NA	166460201	166460480	Otherintergenic	Up	3.22	4.68134e-05	0.0157305													NA	.	NA	NA	Otherintergenic	NA	No_anno
chr1	NA	156773501	156773700	Otherintergenic	Up	3.44	4.66508e-05	0.0157125													NA	.	NA	NA	Otherintergenic	NA	No_anno
chr1	Spag16	69855161	69855460	genebody	Up	4.5	4.64139e-05	0.0156598													NM_001271533	+	69826970	69926250	genebody	28340	protein_coding
chr1	St18	6776821	6777020	genebody	Up	Inf	4.6365e-05	0.0156571													NR_045188	+	6730051	6860940	genebody	46869	misc
chr1	Osgepl1	53311281	53311520	Promoter3k	Up	2.2	4.58404e-05	0.0156571													NM_001285839	+	53313624	53326342	Promoter3k	-2224	protein_coding
chr1	NA	81379441	81379640	Otherintergenic	Up	2.45	4.51416e-05	0.0156571													NA	.	NA	NA	Otherintergenic	NA	No_anno
chr1	Gigyf2	87369921	87370120	genebody	Up	Inf	4.63652e-05	0.0156571													NM_146112	+	87326998	87450810	genebody	43022	protein_coding
chr1	Nckap5	125992161	125992360	genebody	Up	2.39	4.62011e-05	0.0156571													NM_172484	-	125913636	126492927	genebody	500667	protein_coding
chr1	Cfhr1	139552241	139552460	genebody	Up	Inf	4.63652e-05	0.0156571													NM_015780	-	139547064	139560222	genebody	7872	protein_coding
chr1	NA	158223261	158223460	Otherintergenic	Up	4.01	4.52337e-05	0.0156571													NA	.	NA	NA	Otherintergenic	NA	No_anno
chr1	Nos1ap	170548281	170548520	genebody	Up	2.03	4.61155e-05	0.0156571													NM_027528	-	170327214	170557110	genebody	8710	protein_coding
chr1	NA	181248541	181248740	Otherintergenic	Up	Inf	4.63651e-05	0.0156571													NA	.	NA	NA	Otherintergenic	NA	No_anno
chr1	Mark1	184972661	184972880	genebody	Up	2.79	4.59842e-05	0.0156571													NM_145515	-	184896424	184999549	genebody	26779	protein_coding
chr1	Ercc5	44156621	44156820	genebody	Up	1.91	4.49461e-05	0.015612													NM_011729	+	44147744	44181260	genebody	8976	protein_coding
chr1	NA	90615281	90615480	Otherintergenic	Up	2.39	4.49571e-05	0.015612													NA	.	NA	NA	Otherintergenic	NA	No_anno
chr1	NA	187388201	187388420	Otherintergenic	Up	4.47	4.46689e-05	0.015612													NA	.	NA	NA	Otherintergenic	NA	No_anno
chr1	NA	148707101	148707320	Genedesert	Up	4.08	4.37027e-05	0.0154806													NA	.	NA	NA	Genedesert	NA	No_anno
chr1	Pask	93318361	93318600	genebody	Up	4.22	4.36169e-05	0.0154762													NM_080850	-	93309437	93342788	genebody	24308	protein_coding
chr1	NA	175868621	175868840	Otherintergenic	Up	4.22	4.36169e-05	0.0154762													NA	.	NA	NA	Otherintergenic	NA	No_anno
chr1	Thsd7b	130199901	130200100	genebody	Down	-1.25	4.36331e-05	0.0154762													NM_172485	+	129273304	130219278	genebody	926696	protein_coding
chr1	Dnm3	162400621	162400820	genebody	Up	Inf	4.34123e-05	0.0154503													NM_001038619	-	161987302	162478030	genebody	77310	protein_coding
chr1	NA	164013061	164013300	Otherintergenic	Down	-1.2	4.30477e-05	0.0153878													NA	.	NA	NA	Otherintergenic	NA	No_anno
chr1	NA	184230541	184230740	Otherintergenic	Up	Inf	4.2795e-05	0.0153213													NA	.	NA	NA	Otherintergenic	NA	No_anno
chr1	NA	5485861	5486120	Otherintergenic	Up	1.74	4.2404e-05	0.0152697													NA	.	NA	NA	Otherintergenic	NA	No_anno
chr1	NA	37075101	37075340	Otherintergenic	Down	-1.03	4.22236e-05	0.0152697													NA	.	NA	NA	Otherintergenic	NA	No_anno
chr1	NA	31229441	31229640	Otherintergenic	Up	3.33	4.21463e-05	0.0152543													NA	.	NA	NA	Otherintergenic	NA	No_anno
chr1	Eya1	14172401	14172600	genebody	Up	2.51	4.18064e-05	0.0151805													NM_001252192	-	14168958	14310199	genebody	137699	protein_coding
chr1	Tmeff2	51126081	51126280	genebody	Up	2.45	4.18084e-05	0.0151805													NM_019790	+	50927523	51187270	genebody	198657	protein_coding
chr1	NA	71851661	71851860	Otherintergenic	Up	1.79	4.16427e-05	0.0151805													NA	.	NA	NA	Otherintergenic	NA	No_anno
chr1	Serpinb5	106881941	106882140	genebody	Up	3.13	4.15387e-05	0.0151805													NM_009257	+	106861180	106883348	genebody	20860	protein_coding
chr1	Serpinb11	107376121	107376320	genebody	Up	3.08	4.1775e-05	0.0151805													NM_025867	+	107362314	107380475	genebody	13906	protein_coding
chr1	Tnr	159631001	159631220	genebody	Up	3.97	4.14628e-05	0.0151805													NM_022312	+	159523769	159924922	genebody	107341	protein_coding
chr1	Vamp4	162575781	162575980	genebody	Up	2.49	4.18095e-05	0.0151805													NM_016796	+	162570828	162599078	genebody	5052	protein_coding
chr1	Pfdn2	171355341	171355540	genebody	Up	2.45	4.18087e-05	0.0151805													NM_011070	+	171345699	171358170	genebody	9741	protein_coding
chr1	NA	191669101	191669300	Otherintergenic	Up	2.46	4.18087e-05	0.0151805													NA	.	NA	NA	Otherintergenic	NA	No_anno
chr1	NA	85134021	85134220	Otherintergenic	Down	-1.09	4.0282e-05	0.0150941													NA	.	NA	NA	Otherintergenic	NA	No_anno
chr1	Plcl1	55566021	55566220	genebody	Up	2.16	3.99587e-05	0.0150837													NM_001114663	+	55405946	55754285	genebody	160174	protein_coding
chr1	Pard3b	61774701	61775020	genebody	Up	3.65	3.9455e-05	0.0150837													NM_001081050	+	61638824	62642284	genebody	136036	protein_coding
chr1	Abca12	71373241	71373440	genebody	Up	2.6	4.01493e-05	0.0150837													NM_175210	-	71243090	71414910	genebody	41570	protein_coding
chr1	Pld5	175965201	175965440	genebody	Up	2.43	4.01476e-05	0.0150837													NM_001195816	-	175962306	176213942	genebody	248622	protein_coding
chr1	NA	179730681	179730880	Otherintergenic	Up	2.44	4.0147e-05	0.0150837													NA	.	NA	NA	Otherintergenic	NA	No_anno
chr1	NA	28119661	28119880	Genedesert	Down	-1.36	3.93814e-05	0.0150837													NA	.	NA	NA	Genedesert	NA	No_anno
chr1	Vil1	74423081	74423280	genebody	Down	-1.14	3.9452e-05	0.0150837													NM_009509	+	74409384	74435560	genebody	13796	protein_coding
chr1	NA	183564261	183564460	Otherintergenic	Down	-1.1	3.94505e-05	0.0150837													NA	.	NA	NA	Otherintergenic	NA	No_anno
chr1	NA	151566701	151566920	Otherintergenic	Up	Inf	3.8766e-05	0.014946													NA	.	NA	NA	Otherintergenic	NA	No_anno
chr1	Thap4	93714661	93714880	genebody	Up	2.32	3.82517e-05	0.0149105													NM_025920	-	93705391	93754838	genebody	40068	protein_coding
chr1	NA	155838741	155838960	Otherintergenic	Up	2.17	3.85439e-05	0.0149105													NA	.	NA	NA	Otherintergenic	NA	No_anno
chr1	Gls	52180001	52180240	genebody	Up	3.22	3.78567e-05	0.0148783													NM_001081081	-	52163450	52233232	genebody	53112	protein_coding
chr1	NA	6072421	6072680	Otherintergenic	Up	4.37	3.76958e-05	0.0148382													NA	.	NA	NA	Otherintergenic	NA	No_anno
chr1	Plekhm3	64883161	64883380	genebody	Down	-1.12	3.76418e-05	0.0148282													NM_001039493	-	64789121	64956824	genebody	73554	protein_coding
chr1	NA	57951781	57951980	Otherintergenic	Up	Inf	3.75416e-05	0.0148013													NA	.	NA	NA	Otherintergenic	NA	No_anno
chr1	NA	12591121	12591400	Otherintergenic	Up	2.81	3.65658e-05	0.0147917													NA	.	NA	NA	Otherintergenic	NA	No_anno
chr1	Bai3	25539781	25540040	genebody	Up	1.96	3.70962e-05	0.0147917													NM_175642	-	25067476	25829707	genebody	289797	protein_coding
chr1	NA	37273261	37273460	Otherintergenic	Up	4.22	3.74845e-05	0.0147917													NA	.	NA	NA	Otherintergenic	NA	No_anno
chr1	Aff3	38460841	38461060	genebody	Up	2.62	3.60056e-05	0.0147917													NM_010678	-	38177327	38664955	genebody	204005	protein_coding
chr1	NA	41961541	41961740	Genedesert	Up	3.96	3.74847e-05	0.0147917													NA	.	NA	NA	Genedesert	NA	No_anno
chr1	NA	84966001	84966240	Otherintergenic	Up	2.23	3.57019e-05	0.0147917													NA	.	NA	NA	Otherintergenic	NA	No_anno
chr1	Agap1	89595901	89596120	genebody	Up	2.58	3.74553e-05	0.0147917													NM_178119	+	89454811	89895282	genebody	141199	protein_coding
chr1	2310030A07Rik	150334441	150334640	genebody	Up	3.34	3.69502e-05	0.0147917													NR_040603	-	150320681	150346771	genebody	12231	misc
chr1	NA	165578101	165578300	Otherintergenic	Up	3.96	3.74851e-05	0.0147917													NA	.	NA	NA	Otherintergenic	NA	No_anno
chr1	Ccdc19	172525121	172525320	genebody	Up	3.95	3.74848e-05	0.0147917													NM_027972	+	172521130	172545870	genebody	4090	protein_coding
chr1	Esrrg	188053321	188053560	genebody	Up	4	3.74844e-05	0.0147917													NM_011935	+	187997827	188214884	genebody	55613	protein_coding
chr1	Nmur1	86387941	86388260	ProximalPromoter	Down	-1.1	3.62108e-05	0.0147917													NM_010341	-	86386325	86388141	ProximalPromoter	41	protein_coding
chr1	Sh3bp4	89144281	89144520	genebody	Down	-0.92	3.57094e-05	0.0147917													NM_133816	+	89070462	89153793	genebody	73938	protein_coding
chr1	NA	164536221	164536420	Otherintergenic	Down	-1.21	3.72327e-05	0.0147917													NA	.	NA	NA	Otherintergenic	NA	No_anno
chr1	Speg	75428961	75429160	genebody	Down	-1.48	3.55289e-05	0.0147809													NM_001085370	+	75385610	75432304	genebody	43450	protein_coding
chr1	NA	124686861	124687060	Genedesert	Up	2.18	3.54643e-05	0.014769													NA	.	NA	NA	Genedesert	NA	No_anno
chr1	NA	42410321	42410560	Otherintergenic	Up	3.29	3.49831e-05	0.0147664													NA	.	NA	NA	Otherintergenic	NA	No_anno
chr1	NA	69221561	69221760	Otherintergenic	Up	2.24	3.53215e-05	0.0147664													NA	.	NA	NA	Otherintergenic	NA	No_anno
chr1	Vwc2l	70789561	70789780	genebody	Up	1.94	3.42293e-05	0.0147664													NM_177164	+	70725715	70885397	genebody	63955	protein_coding
chr1	Sgpp2	78341481	78341700	genebody	Up	4.37	3.47969e-05	0.0147664													NM_001004173	+	78310346	78420286	genebody	31244	protein_coding
chr1	Mroh2a	88238721	88238920	genebody	Up	1.15	3.42921e-05	0.0147664													NM_001281466	+	88227020	88262289	genebody	11800	protein_coding
chr1	NA	104739141	104739340	Genedesert	Up	2.33	3.53227e-05	0.0147664													NA	.	NA	NA	Genedesert	NA	No_anno
chr1	NA	118703341	118703580	Otherintergenic	Up	2.27	3.53228e-05	0.0147664													NA	.	NA	NA	Otherintergenic	NA	No_anno
chr1	Cntn2	132516081	132516300	genebody	Up	2.32	3.53233e-05	0.0147664													NM_177129	-	132509425	132542940	genebody	26750	protein_coding
chr1	NA	134396501	134396700	Otherintergenic	Up	2.21	3.53235e-05	0.0147664													NA	.	NA	NA	Otherintergenic	NA	No_anno
chr1	NA	108293561	108293820	Genedesert	Down	-1.17	3.49864e-05	0.0147664													NA	.	NA	NA	Genedesert	NA	No_anno
chr1	Nyap2	81259361	81259580	genebody	Up	Inf	3.37502e-05	0.0147288													NM_172849	+	81077317	81271651	genebody	182153	protein_coding
chr1	NA	52317421	52317640	Otherintergenic	Down	-1.09	3.35413e-05	0.014686													NA	.	NA	NA	Otherintergenic	NA	No_anno
chr1	NA	94495761	94495960	Genedesert	Up	Inf	3.29499e-05	0.0145279													NA	.	NA	NA	Genedesert	NA	No_anno
chr1	NA	48613181	48613400	Genedesert	Up	3.34	3.26996e-05	0.0145201													NA	.	NA	NA	Genedesert	NA	No_anno
chr1	Rhbdd1	82371241	82371480	genebody	Up	3.41	3.27009e-05	0.0145201													NM_001122685	+	82339049	82445367	genebody	32311	protein_coding
chr1	Nckap5	126222381	126222580	genebody	Up	3.29	3.27007e-05	0.0145201													NM_172484	-	125913636	126492927	genebody	270447	protein_coding
chr1	NA	143477581	143477780	Genedesert	Up	2.51	3.26454e-05	0.0145201													NA	.	NA	NA	Genedesert	NA	No_anno
chr1	NA	164671301	164671500	Otherintergenic	Up	Inf	3.22952e-05	0.0145201													NA	.	NA	NA	Otherintergenic	NA	No_anno
chr1	Ush2a	188832661	188832880	genebody	Up	3.16	3.27003e-05	0.0145201													NM_021408	+	188262838	188965039	genebody	569932	protein_coding
chr1	Hhat	192630801	192631000	genebody	Up	3.33	3.26994e-05	0.0145201													NM_144881	-	192512828	192771219	genebody	140319	protein_coding
chr1	NA	6405181	6405420	Otherintergenic	Down	-0.96	3.26009e-05	0.0145201													NA	.	NA	NA	Otherintergenic	NA	No_anno
chr1	Pkhd1	20525981	20526180	genebody	Down	-1.56	3.2055e-05	0.0145159													NM_153179	-	20057779	20618057	genebody	91977	protein_coding
chr1	Tnni1	135805641	135805880	genebody	Down	-1.1	3.17324e-05	0.0144188													NM_001112702	+	135799511	135810989	genebody	6249	protein_coding
chr1	NA	16865881	16866080	Otherintergenic	Up	3.23	3.14798e-05	0.0143791													NA	.	NA	NA	Otherintergenic	NA	No_anno
chr1	Bai3	25635521	25635720	genebody	Up	3.21	3.14805e-05	0.0143791													NM_175642	-	25067476	25829707	genebody	194087	protein_coding
chr1	Cnnm4	36499341	36499540	genebody	Up	1.8	3.14872e-05	0.0143791													NM_033570	+	36471597	36508776	genebody	27843	protein_coding
chr1	Aff3	38561821	38562020	genebody	Up	2.89	2.99524e-05	0.0143791													NM_010678	-	38177327	38664955	genebody	103035	protein_coding
chr1	NA	41970441	41970660	Genedesert	Up	2.98	2.99481e-05	0.0143791													NA	.	NA	NA	Genedesert	NA	No_anno
chr1	R3hdm1	128219321	128219520	genebody	Up	3.34	3.14804e-05	0.0143791													NM_181750	+	128103306	128237735	genebody	116114	protein_coding
chr1	Ptprv	135126061	135126260	genebody	Up	3.11	3.14801e-05	0.0143791													NM_007955	-	135108498	135132575	genebody	6415	protein_coding
chr1	NA	151526541	151526800	Otherintergenic	Up	2.73	2.91225e-05	0.0143791													NA	.	NA	NA	Otherintergenic	NA	No_anno
chr1	NA	169587921	169588120	Otherintergenic	Up	3.12	3.14788e-05	0.0143791													NA	.	NA	NA	Otherintergenic	NA	No_anno
chr1	NA	169823361	169823640	Otherintergenic	Up	2.84	2.91576e-05	0.0143791													NA	.	NA	NA	Otherintergenic	NA	No_anno
chr1	Eprs	185406401	185406600	genebody	Up	2.94	2.99502e-05	0.0143791													NM_029735	+	185363095	185428355	genebody	43405	protein_coding
chr1	NA	187442401	187442660	Otherintergenic	Up	2.09	2.97909e-05	0.0143791													NA	.	NA	NA	Otherintergenic	NA	No_anno
chr1	Hsd11b1	193224701	193224900	genebody	Up	3.12	3.14796e-05	0.0143791													NM_001044751	-	193221641	193242360	genebody	17560	protein_coding
chr1	Nck2	43554181	43554380	genebody	Down	-1.02	3.07605e-05	0.0143791													NM_010879	+	43445751	43570518	genebody	108529	protein_coding
chr1	6430706D22Rik	88266221	88266460	genebody	Down	-0.52	3.08221e-05	0.0143791													NR_040291	-	88263113	88269408	genebody	3068	misc
chr1	Kif1a	93019901	93020200	genebody	Down	-0.98	3.00614e-05	0.0143791													NM_001110315	-	93015456	93101865	genebody	81815	protein_coding
chr1	NA	101093561	101093760	Genedesert	Down	-1.19	2.99257e-05	0.0143791													NA	.	NA	NA	Genedesert	NA	No_anno
chr1	Tor3a	156666821	156667060	genebody	Down	-1.07	3.07666e-05	0.0143791													NM_023141	-	156653617	156674339	genebody	7399	protein_coding
chr1	NA	173793561	173793840	Otherintergenic	Down	-1.38	2.97084e-05	0.0143791													NA	.	NA	NA	Otherintergenic	NA	No_anno
chr1	NA	190755301	190755520	Otherintergenic	Down	-0.97	3.15127e-05	0.0143791													NA	.	NA	NA	Otherintergenic	NA	No_anno
chr1	NA	13703141	13703460	Otherintergenic	Up	2.55	2.78241e-05	0.0143566													NA	.	NA	NA	Otherintergenic	NA	No_anno
chr1	NA	18682581	18682840	Otherintergenic	Up	1.8	2.5549e-05	0.0143566													NA	.	NA	NA	Otherintergenic	NA	No_anno
chr1	Col9a1	24175161	24175360	Promoter3k	Up	2.5	2.78276e-05	0.0143566													NM_007740	+	24177610	24252738	Promoter3k	-2350	protein_coding
chr1	NA	42801141	42801360	Otherintergenic	Up	2.27	2.89017e-05	0.0143566													NA	.	NA	NA	Otherintergenic	NA	No_anno
chr1	Inpp1	52804241	52804440	genebody	Up	3.14	2.67882e-05	0.0143566													NM_008384	-	52789420	52817688	genebody	13348	protein_coding
chr1	Dytn	63673081	63673280	genebody	Up	Inf	2.80349e-05	0.0143566													NM_001081658	-	63622851	63686927	genebody	13747	protein_coding
chr1	Plekhm3	64954781	64954980	Promoter3k	Up	Inf	2.80351e-05	0.0143566													NM_001039493	-	64789121	64956824	Promoter3k	1944	protein_coding
chr1	Erbb4	68505101	68505320	genebody	Up	2.52	2.78259e-05	0.0143566													NM_010154	-	68039966	69108059	genebody	602849	protein_coding
chr1	NA	75051781	75051980	Otherintergenic	Up	3.25	2.67893e-05	0.0143566													NA	.	NA	NA	Otherintergenic	NA	No_anno
chr1	Irs1	82266841	82267120	genebody	Up	3.43	2.87403e-05	0.0143566													NM_010570	-	82233105	82291439	genebody	24459	protein_coding
chr1	NA	85501141	85501340	Otherintergenic	Up	2.15	2.89007e-05	0.0143566													NA	.	NA	NA	Otherintergenic	NA	No_anno
chr1	Cab39	85843321	85843540	genebody	Up	Inf	2.69383e-05	0.0143566													NM_133781	+	85793447	85851577	genebody	49983	protein_coding
chr1	NA	102664061	102664260	Genedesert	Up	3.31	2.77377e-05	0.0143566													NA	.	NA	NA	Genedesert	NA	No_anno
chr1	Tsn	118313901	118314100	Promoter3k	Up	Inf	2.80345e-05	0.0143566													NM_011650	-	118298518	118311132	Promoter3k	-2868	protein_coding
chr1	Clasp1	118554841	118555040	genebody	Up	3.17	2.67883e-05	0.0143566													NM_001081276	+	118389058	118609462	genebody	165882	protein_coding
chr1	Dennd1b	138979581	138979780	genebody	Up	2.33	2.81828e-05	0.0143566													NM_181347	+	138967721	139176042	genebody	11959	protein_coding
chr1	NA	142204881	142205080	Genedesert	Up	2.34	2.81826e-05	0.0143566													NA	.	NA	NA	Genedesert	NA	No_anno
chr1	NA	152713981	152714200	Otherintergenic	Up	3.54	2.74206e-05	0.0143566													NA	.	NA	NA	Otherintergenic	NA	No_anno
chr1	NA	158160421	158160620	Otherintergenic	Up	3.3	2.6788e-05	0.0143566													NA	.	NA	NA	Otherintergenic	NA	No_anno
chr1	Fbxo28	182315601	182315800	genebody	Up	Inf	2.78058e-05	0.0143566													NM_175127	-	182313102	182341606	genebody	25906	protein_coding
chr1	Slc4a3	75549001	75549260	Promoter3k	Down	-0.98	2.67531e-05	0.0143566													NM_009208	+	75546266	75559431	Promoter3k	2864	protein_coding
chr1	NA	95896141	95896380	Genedesert	Down	-1.1	2.6587e-05	0.0143566													NA	.	NA	NA	Genedesert	NA	No_anno
chr1	Cacna1s	136084521	136084720	genebody	Down	-1.38	2.75654e-05	0.0143566													NM_014193	+	136052901	136119822	genebody	31719	protein_coding
chr1	NA	136553701	136553920	Otherintergenic	Down	-1.08	2.85624e-05	0.0143566													NA	.	NA	NA	Otherintergenic	NA	No_anno
chr1	NA	153386481	153386740	Otherintergenic	Down	-1.09	2.61182e-05	0.0143566													NA	.	NA	NA	Otherintergenic	NA	No_anno
chr1	NA	153620561	153620780	Otherintergenic	Down	-1.09	2.50242e-05	0.0143566													NA	.	NA	NA	Otherintergenic	NA	No_anno
chr1	NA	166431681	166431960	Otherintergenic	Down	-1.14	2.74938e-05	0.0143566													NA	.	NA	NA	Otherintergenic	NA	No_anno
chr1	Ncstn	172071481	172071820	genebody	Down	-1.09	2.70733e-05	0.0143566													NM_021607	-	172066013	172082749	genebody	11099	protein_coding
chr1	Lamc1	153302601	153302840	genebody	Up	3.13	2.37664e-05	0.0143048													NM_010683	-	153218922	153332786	genebody	30066	protein_coding
chr1	Agap1	89776641	89776860	genebody	Up	4.09	2.35957e-05	0.0142342													NM_178119	+	89454811	89895282	genebody	321939	protein_coding
chr1	2900009J06Rik	127772001	127772200	Promoter3k	Up	4.04	2.24358e-05	0.0137914													NR_045298	-	127753617	127774054	Promoter3k	1954	misc
chr1	Stx6	155203641	155203860	genebody	Up	4	2.24364e-05	0.0137914													NM_021433	+	155158703	155203517	genebody	45047	protein_coding
chr1	NA	132850241	132850460	Otherintergenic	Down	-1.12	2.15946e-05	0.0137914													NA	.	NA	NA	Otherintergenic	NA	No_anno
chr1	NA	125332601	125332920	Genedesert	Up	2.71	2.1341e-05	0.0137215													NA	.	NA	NA	Genedesert	NA	No_anno
chr1	NA	12597641	12597900	Otherintergenic	Up	2.59	2.03608e-05	0.0136314													NA	.	NA	NA	Otherintergenic	NA	No_anno
chr1	Ncoa2	13292801	13293060	genebody	Up	2.8	2.10325e-05	0.0136314													NM_001077695	-	13139159	13374083	genebody	81153	protein_coding
chr1	NA	14668841	14669040	Otherintergenic	Up	2.77	2.10315e-05	0.0136314													NA	.	NA	NA	Otherintergenic	NA	No_anno
chr1	NA	34686141	34686340	Otherintergenic	Up	1.93	2.11192e-05	0.0136314													NA	.	NA	NA	Otherintergenic	NA	No_anno
chr1	NA	77663561	77663760	Otherintergenic	Up	2.97	2.10328e-05	0.0136314													NA	.	NA	NA	Otherintergenic	NA	No_anno
chr1	Asb18	90016221	90016420	Promoter3k	Up	2.79	2.10328e-05	0.0136314													NM_139152	-	89952678	90014577	Promoter3k	-1743	protein_coding
chr1	NA	90384421	90384660	Otherintergenic	Up	2.6	2.02814e-05	0.0136314													NA	.	NA	NA	Otherintergenic	NA	No_anno
chr1	Twist2	91807041	91807260	genebody	Up	2.76	2.10335e-05	0.0136314													NM_007855	+	91801477	91848027	genebody	5673	protein_coding
chr1	NA	95928121	95928320	Genedesert	Up	2.78	2.10332e-05	0.0136314													NA	.	NA	NA	Genedesert	NA	No_anno
chr1	NA	120728201	120728480	Otherintergenic	Up	2.04	2.04551e-05	0.0136314													NA	.	NA	NA	Otherintergenic	NA	No_anno
chr1	Syt2	134738761	134739040	genebody	Up	2.77	2.10337e-05	0.0136314													NM_009307	+	134646681	134749417	genebody	92219	protein_coding
chr1	NA	152318901	152319140	Otherintergenic	Up	2.73	2.10318e-05	0.0136314													NA	.	NA	NA	Otherintergenic	NA	No_anno
chr1	Rabgap1l	160545041	160545240	genebody	Up	2.77	2.10328e-05	0.0136314													NM_013862	-	160256572	160792938	genebody	247798	protein_coding
chr1	NA	189094001	189094260	Otherintergenic	Up	2.77	2.10328e-05	0.0136314													NA	.	NA	NA	Otherintergenic	NA	No_anno
chr1	NA	193081781	193081980	Otherintergenic	Up	2.78	2.10326e-05	0.0136314													NA	.	NA	NA	Otherintergenic	NA	No_anno
chr1	3110009E18Rik	120169481	120169720	genebody	Down	-1.25	1.97788e-05	0.0136314													NM_001172074	+	120121187	120188189	genebody	48413	protein_coding
chr1	Aspm	139467281	139467500	genebody	Up	1.85	1.92437e-05	0.0134556													NM_009791	+	139454773	139494088	genebody	12617	protein_coding
chr1	NA	163627721	163627960	Otherintergenic	Up	2.48	1.9017e-05	0.0133654													NA	.	NA	NA	Otherintergenic	NA	No_anno
chr1	NA	133535921	133536140	Otherintergenic	Down	-1.23	1.89469e-05	0.0133563													NA	.	NA	NA	Otherintergenic	NA	No_anno
chr1	NA	173607421	173607660	Otherintergenic	Up	Inf	1.87345e-05	0.0132467													NA	.	NA	NA	Otherintergenic	NA	No_anno
chr1	Aff3	38191181	38191440	genebody	Down	-0.99	1.86589e-05	0.0132082													NM_010678	-	38177327	38664955	genebody	473645	protein_coding
chr1	D1Pas1	186967581	186967820	Promoter1k	Down	-1.06	1.85845e-05	0.0131656													NM_033077	+	186967416	186970627	Promoter1k	284	protein_coding
chr1	NA	28328401	28328600	Genedesert	Up	2.1	1.83849e-05	0.0131002													NA	.	NA	NA	Genedesert	NA	No_anno
chr1	Dst	34106601	34106800	genebody	Up	2.45	1.8462e-05	0.0131002													NM_133833	+	34011825	34308662	genebody	94875	protein_coding
chr1	NA	42581301	42581500	Otherintergenic	Up	2.47	1.84641e-05	0.0131002													NA	.	NA	NA	Otherintergenic	NA	No_anno
chr1	NA	51369221	51369420	Otherintergenic	Up	2.18	1.8382e-05	0.0131002													NA	.	NA	NA	Otherintergenic	NA	No_anno
chr1	Esrrg	188089581	188089800	genebody	Up	2.13	1.83796e-05	0.0131002													NM_011935	+	187997827	188214884	genebody	91863	protein_coding
chr1	Pard3b	62132981	62133180	genebody	Up	3.24	1.78865e-05	0.013063													NM_001081050	+	61638824	62642284	genebody	494256	protein_coding
chr1	Lbr	181832581	181832780	genebody	Down	-1.16	1.75761e-05	0.0128887													NM_133815	-	181815315	181842401	genebody	9721	protein_coding
chr1	Aff3	38247841	38248140	genebody	Down	-1.12	1.73542e-05	0.0127918													NM_010678	-	38177327	38664955	genebody	416965	protein_coding
chr1	Nfasc	132568981	132569180	genebody	Down	-1.2	1.73255e-05	0.0127918													NM_001160316	-	132564690	132642858	genebody	73778	protein_coding
chr1	Spata17	187161901	187162200	genebody	Up	1.39	1.71071e-05	0.0127128													NM_029067	-	187135293	187215446	genebody	53396	protein_coding
chr1	Colgalt2	152440901	152441120	genebody	Up	2.14	1.70718e-05	0.0127068													NM_177756	+	152399867	152510695	genebody	41143	protein_coding
chr1	Lct	128303961	128304260	genebody	Down	-0.95	1.70155e-05	0.0126902													NM_001081078	-	128284764	128328318	genebody	24208	protein_coding
chr1	NA	42909261	42909460	Otherintergenic	Up	3.36	1.67644e-05	0.0125873													NA	.	NA	NA	Otherintergenic	NA	No_anno
chr1	NA	3848641	3848840	Otherintergenic	Up	3.4	1.63188e-05	0.0125441													NA	.	NA	NA	Otherintergenic	NA	No_anno
chr1	Khdrbs2	32494301	32494520	genebody	Up	2.98	1.65432e-05	0.0125441													NM_133235	+	32172806	32657738	genebody	321604	protein_coding
chr1	Uggt1	36158041	36158240	genebody	Up	2.83	1.65427e-05	0.0125441													NM_198899	-	36140028	36244302	genebody	86162	protein_coding
chr1	Mgat4a	37533781	37534060	Promoter3k	Up	2.83	1.47267e-05	0.0125441													NM_173870	-	37439340	37536259	Promoter3k	2339	protein_coding
chr1	NA	63781661	63781880	Otherintergenic	Up	2.82	1.65423e-05	0.0125441													NA	.	NA	NA	Otherintergenic	NA	No_anno
chr1	Sgpp2	78391041	78391240	genebody	Up	2.74	1.65421e-05	0.0125441													NM_001004173	+	78310346	78420286	genebody	80794	protein_coding
chr1	Farsb	78482701	78482900	genebody	Up	Inf	1.5543e-05	0.0125441													NR_102757	-	78424745	78488897	genebody	6097	misc
chr1	Cul3	80317761	80317960	genebody	Up	2.86	1.65419e-05	0.0125441													NM_016716	-	80266818	80340430	genebody	22570	protein_coding
chr1	NA	93131781	93132000	Otherintergenic	Up	3.26	1.6319e-05	0.0125441													NA	.	NA	NA	Otherintergenic	NA	No_anno
chr1	NA	119436781	119437020	Otherintergenic	Up	Inf	1.55429e-05	0.0125441													NA	.	NA	NA	Otherintergenic	NA	No_anno
chr1	Trove2	143766541	143766760	genebody	Up	2.86	1.65418e-05	0.0125441													NM_013835	-	143750791	143777051	genebody	10401	protein_coding
chr1	NA	147020501	147020720	Otherintergenic	Up	2.74	1.65425e-05	0.0125441													NA	.	NA	NA	Otherintergenic	NA	No_anno
chr1	NA	176303461	176303680	Otherintergenic	Up	2.41	1.54842e-05	0.0125441													NA	.	NA	NA	Otherintergenic	NA	No_anno
chr1	NA	178358461	178358680	Otherintergenic	Up	2.79	1.65417e-05	0.0125441													NA	.	NA	NA	Otherintergenic	NA	No_anno
chr1	Smyd3	179453781	179453980	genebody	Up	1.94	1.51302e-05	0.0125441													NM_027188	-	178955039	179518003	genebody	64123	protein_coding
chr1	Ahctf1	179771281	179771480	genebody	Up	Inf	1.55426e-05	0.0125441													NM_026375	-	179744904	179804015	genebody	32635	protein_coding
chr1	Ints7	191613641	191613940	genebody	Up	2.31	1.55951e-05	0.0125441													NM_178632	+	191575734	191621691	genebody	38056	protein_coding
chr1	NA	16739281	16739480	Otherintergenic	Down	-3.03	1.48353e-05	0.0125441													NA	.	NA	NA	Otherintergenic	NA	No_anno
chr1	Obsl1	75490901	75491180	genebody	Down	-0.95	1.55312e-05	0.0125441													NM_178884	-	75485825	75506452	genebody	15412	protein_coding
chr1	Igsf8	172317661	172317900	genebody	Down	-1.17	1.63814e-05	0.0125441													NM_080419	+	172312407	172319835	genebody	5373	protein_coding
chr1	NA	97811621	97811880	Otherintergenic	Up	3.11	1.42116e-05	0.0122983													NA	.	NA	NA	Otherintergenic	NA	No_anno
chr1	Cdc42bpa	180132861	180133060	genebody	Up	2.07	1.40293e-05	0.0121939													NM_001033285	+	179961089	180165602	genebody	171871	protein_coding
chr1	Vangl2	172009581	172009860	genebody	Down	-0.95	1.39304e-05	0.0121493													NM_033509	-	172004371	172027268	genebody	17548	protein_coding
chr1	NA	117118041	117118320	Genedesert	Up	2.67	1.39142e-05	0.0121475													NA	.	NA	NA	Genedesert	NA	No_anno
chr1	Kif21b	136171841	136172040	genebody	Down	-1.12	1.37797e-05	0.0121004													NM_001039472	+	136131401	136178014	genebody	40539	protein_coding
chr1	NA	189067681	189067880	Otherintergenic	Down	-1.26	1.3817e-05	0.0121004													NA	.	NA	NA	Otherintergenic	NA	No_anno
chr1	NA	73138761	73138980	Otherintergenic	Up	2.41	1.3694e-05	0.0120691													NA	.	NA	NA	Otherintergenic	NA	No_anno
chr1	NA	150265801	150266000	Otherintergenic	Up	2.7	1.36979e-05	0.0120691													NA	.	NA	NA	Otherintergenic	NA	No_anno
chr1	NA	164985961	164986180	Otherintergenic	Down	-1.18	1.36969e-05	0.0120691													NA	.	NA	NA	Otherintergenic	NA	No_anno
chr1	NA	161205381	161205640	Otherintergenic	Up	4.29	1.31898e-05	0.01192													NA	.	NA	NA	Otherintergenic	NA	No_anno
chr1	Mir297c	185729901	185730100	genebody	Up	4.33	1.31892e-05	0.01192													NR_030555	+	185537336	185988795	genebody	192664	misc
chr1	NA	76179641	76179900	Genedesert	Down	-1.28	1.29154e-05	0.0119142													NA	.	NA	NA	Genedesert	NA	No_anno
chr1	NA	42352061	42352280	Otherintergenic	Up	3.49	1.2798e-05	0.0118587													NA	.	NA	NA	Otherintergenic	NA	No_anno
chr1	Bai3	25355541	25355880	genebody	Up	2.43	1.26048e-05	0.0117884													NM_175642	-	25067476	25829707	genebody	473997	protein_coding
chr1	Mroh2a	88235681	88235960	genebody	Up	1.76	1.23995e-05	0.0117485													NM_001281466	+	88227020	88262289	genebody	8800	protein_coding
chr1	Hjurp	88257941	88258240	genebody	Up	1.9	1.22869e-05	0.0116691													NM_198652	-	88258856	88277579	genebody	19489	protein_coding
chr1	NA	8030061	8030380	Genedesert	Down	-1.17	1.22732e-05	0.0116691													NA	.	NA	NA	Genedesert	NA	No_anno
chr1	2010300C02Rik	37721101	37721340	Promoter3k	Up	2.22	1.204e-05	0.0116305													NM_028096	-	37611676	37719811	Promoter3k	-1409	protein_coding
chr1	Rfx8	39664321	39664580	genebody	Up	2.23	1.20409e-05	0.0116305													NM_001145660	-	39665301	39720989	genebody	56539	protein_coding
chr1	NA	85075101	85075320	Otherintergenic	Up	1.83	1.19051e-05	0.0116305													NA	.	NA	NA	Otherintergenic	NA	No_anno
chr1	Rcsd1	165653221	165653440	genebody	Up	2.24	1.20411e-05	0.0116305													NM_178593	-	165648945	165708094	genebody	54764	protein_coding
chr1	NA	156524061	156524300	Otherintergenic	Down	-1.2	1.20604e-05	0.0116305													NA	.	NA	NA	Otherintergenic	NA	No_anno
chr1	NA	7587321	7587640	Genedesert	Up	4.83	1.18375e-05	0.0116028													NA	.	NA	NA	Genedesert	NA	No_anno
chr1	Cep170	176768461	176768740	genebody	Up	2.9	1.18035e-05	0.0115755													NM_001099637	-	176733653	176807124	genebody	38524	protein_coding
chr1	Lmbrd1	24758521	24758740	genebody	Up	Inf	1.17366e-05	0.0115474													NM_026719	+	24678544	24766301	genebody	80086	protein_coding
chr1	NA	56211021	56211280	Otherintergenic	Up	2.09	1.15976e-05	0.011462													NA	.	NA	NA	Otherintergenic	NA	No_anno
chr1	NA	184595501	184595760	Otherintergenic	Down	-1.33	1.147e-05	0.0114265													NA	.	NA	NA	Otherintergenic	NA	No_anno
chr1	NA	183235781	183235980	Otherintergenic	Up	3.21	1.14179e-05	0.0114057													NA	.	NA	NA	Otherintergenic	NA	No_anno
chr1	Lmx1a	167773281	167773600	genebody	Up	1.66	1.13226e-05	0.0113584													NM_033652	+	167689558	167848733	genebody	83882	protein_coding
chr1	NA	129090781	129091060	Otherintergenic	Down	-0.91	1.13196e-05	0.0113584													NA	.	NA	NA	Otherintergenic	NA	No_anno
chr1	Optc	133906361	133906560	Promoter1k	Up	2.59	1.12384e-05	0.0113066													NM_001160422	-	133900834	133907173	Promoter1k	713	protein_coding
chr1	Il17f	20784821	20785040	Promoter1k	Up	2.86	1.11644e-05	0.0112694													NM_145856	-	20777146	20784270	Promoter1k	-660	protein_coding
chr1	NA	61111761	61111960	Otherintergenic	Up	2.85	1.11622e-05	0.0112694													NA	.	NA	NA	Otherintergenic	NA	No_anno
chr1	Gpa33	166166521	166166740	genebody	Up	2.97	1.11642e-05	0.0112694													NM_021610	+	166130460	166166510	genebody	36170	protein_coding
chr1	NA	169849501	169849740	Otherintergenic	Up	2.93	1.11621e-05	0.0112694													NA	.	NA	NA	Otherintergenic	NA	No_anno
chr1	Nos1ap	170427581	170427840	genebody	Up	2.96	1.11641e-05	0.0112694													NM_027528	-	170327214	170557110	genebody	129400	protein_coding
chr1	Smyd3	179075001	179075200	genebody	Up	4.18	1.07629e-05	0.0111904													NM_027188	-	178955039	179518003	genebody	442903	protein_coding
chr1	Zranb3	128036601	128036860	genebody	Up	2	1.03348e-05	0.0109529													NM_027678	-	127954179	128102471	genebody	65741	protein_coding
chr1	NA	135775621	135775840	Otherintergenic	Up	2.65	9.94718e-06	0.0107498													NA	.	NA	NA	Otherintergenic	NA	No_anno
chr1	NA	62681581	62681900	Otherintergenic	Up	1.97	9.51446e-06	0.0105083													NA	.	NA	NA	Otherintergenic	NA	No_anno
chr1	NA	32675201	32675480	Otherintergenic	Up	1.98	9.40334e-06	0.0105038													NA	.	NA	NA	Otherintergenic	NA	No_anno
chr1	NA	173579841	173580100	Otherintergenic	Up	1.91	9.4042e-06	0.0105038													NA	.	NA	NA	Otherintergenic	NA	No_anno
chr1	Satb2	56831641	56831840	genebody	Down	-1.16	9.47984e-06	0.0105038													NM_139146	-	56793981	56971334	genebody	139594	protein_coding
chr1	Kcnh1	192505881	192506100	genebody	Down	-1.22	9.49547e-06	0.0105038													NM_001038607	+	192190872	192510158	genebody	315118	protein_coding
chr1	Rgs20	4973021	4973300	genebody	Up	2.01	9.14502e-06	0.0104074													NM_021374	-	4909576	5019426	genebody	46266	protein_coding
chr1	Khdrbs2	32331181	32331480	genebody	Up	2.31	9.07444e-06	0.0103479													NM_133235	+	32172806	32657738	genebody	158524	protein_coding
chr1	NA	178066681	178066880	Otherintergenic	Down	-1.37	8.8453e-06	0.0102545													NA	.	NA	NA	Otherintergenic	NA	No_anno
chr1	NA	46505141	46505360	Otherintergenic	Up	Inf	8.48449e-06	0.0100205													NA	.	NA	NA	Otherintergenic	NA	No_anno
chr1	NA	124301001	124301240	Genedesert	Up	Inf	8.48435e-06	0.0100205													NA	.	NA	NA	Genedesert	NA	No_anno
chr1	NA	30689861	30690080	Genedesert	Down	-1.23	8.41474e-06	0.0100205													NA	.	NA	NA	Genedesert	NA	No_anno
chr1	Eya1	14294221	14294440	genebody	Up	4.17	8.15337e-06	0.00997133													NM_001252192	-	14168958	14310199	genebody	15869	protein_coding
chr1	Smap1	23849841	23850120	genebody	Up	2.11	7.75144e-06	0.00997133													NM_028534	-	23845627	23922289	genebody	72309	protein_coding
chr1	NA	43681601	43681800	Otherintergenic	Up	4.39	8.15362e-06	0.00997133													NA	.	NA	NA	Otherintergenic	NA	No_anno
chr1	NA	58384221	58384460	Otherintergenic	Up	2.95	7.98815e-06	0.00997133													NA	.	NA	NA	Otherintergenic	NA	No_anno
chr1	NA	63989761	63989960	Otherintergenic	Up	4.07	7.90804e-06	0.00997133													NA	.	NA	NA	Otherintergenic	NA	No_anno
chr1	NA	75575481	75575680	Genedesert	Up	4.1	7.90766e-06	0.00997133													NA	.	NA	NA	Genedesert	NA	No_anno
chr1	Ipo9	135408161	135408360	genebody	Up	2.53	6.89842e-06	0.00997133													NM_153774	-	135382315	135430491	genebody	22231	protein_coding
chr1	NA	157491621	157491920	Otherintergenic	Up	2.52	7.87038e-06	0.00997133													NA	.	NA	NA	Otherintergenic	NA	No_anno
chr1	Dnm3	162073121	162073340	genebody	Up	Inf	6.85867e-06	0.00997133													NM_001038619	-	161987302	162478030	genebody	404800	protein_coding
chr1	NA	167961601	167961840	Otherintergenic	Up	4.16	8.1529e-06	0.00997133													NA	.	NA	NA	Otherintergenic	NA	No_anno
chr1	Atf6	170716421	170716700	genebody	Up	2.96	7.98861e-06	0.00997133													NM_001081304	-	170704457	170867771	genebody	151211	protein_coding
chr1	Susd4	182795221	182795440	genebody	Up	4.16	8.15291e-06	0.00997133													NM_144796	+	182764906	182895654	genebody	30424	protein_coding
chr1	Mfsd6	52694361	52694680	genebody	Down	-1.16	7.44755e-06	0.00997133													NM_178081	-	52659986	52727318	genebody	32798	protein_coding
chr1	NA	78785461	78785800	Otherintergenic	Down	-1	7.075e-06	0.00997133													NA	.	NA	NA	Otherintergenic	NA	No_anno
chr1	Slc45a3	131961721	131961980	Promoter3k	Down	-1.28	7.8921e-06	0.00997133													NM_001177628	+	131962915	131982972	Promoter3k	-1065	protein_coding
chr1	Cacna1s	136105921	136106120	genebody	Down	-1.24	6.74822e-06	0.00997133													NM_014193	+	136052901	136119822	genebody	53119	protein_coding
chr1	NA	166175321	166175580	Otherintergenic	Down	-1.26	6.75408e-06	0.00997133													NA	.	NA	NA	Otherintergenic	NA	No_anno
chr1	NA	18047781	18048080	Otherintergenic	Down	-1.08	6.2246e-06	0.00985458													NA	.	NA	NA	Otherintergenic	NA	No_anno
chr1	NA	31065501	31065720	Otherintergenic	Up	2.71	5.72683e-06	0.0094677													NA	.	NA	NA	Otherintergenic	NA	No_anno
chr1	NA	51493001	51493220	Otherintergenic	Up	2.67	5.72654e-06	0.0094677													NA	.	NA	NA	Otherintergenic	NA	No_anno
chr1	5730559C18Rik	136216061	136216380	genebody	Down	-1.14	5.73059e-06	0.0094677													NM_028872	-	136213522	136234280	genebody	18060	protein_coding
chr1	NA	58868921	58869140	Otherintergenic	Down	-1.12	5.15462e-06	0.00902499													NA	.	NA	NA	Otherintergenic	NA	No_anno
chr1	Smyd2	189915121	189915340	genebody	Down	-1.26	5.06546e-06	0.00899012													NM_026796	-	189880492	189922288	genebody	7058	protein_coding
chr1	NA	40998061	40998280	Genedesert	Up	Inf	4.7628e-06	0.00860005													NA	.	NA	NA	Genedesert	NA	No_anno
chr1	NA	28889501	28889720	Genedesert	Down	-1.15	4.66947e-06	0.00860005													NA	.	NA	NA	Genedesert	NA	No_anno
chr1	Kif1a	93096401	93096640	genebody	Down	-1.1	4.67897e-06	0.00860005													NM_001110315	-	93015456	93101865	genebody	5345	protein_coding
chr1	Cdk15	59345341	59345660	genebody	Down	-0.97	4.60773e-06	0.00855186													NM_001033373	+	59256907	59352369	genebody	88593	protein_coding
chr1	Cops5	10032761	10032980	genebody	Up	2.42	4.56571e-06	0.00849644													NR_102282	-	10024600	10038159	genebody	5289	misc
chr1	Kif1a	93042841	93043080	genebody	Up	4.25	4.54841e-06	0.00849644													NM_001110315	-	93015456	93101865	genebody	58905	protein_coding
chr1	NA	152186181	152186380	Otherintergenic	Up	4.42	4.54919e-06	0.00849644													NA	.	NA	NA	Otherintergenic	NA	No_anno
chr1	NA	189493321	189493620	Otherintergenic	Up	4.2	4.54861e-06	0.00849644													NA	.	NA	NA	Otherintergenic	NA	No_anno
chr1	NA	182745501	182745800	Otherintergenic	Down	-1.14	4.52858e-06	0.00849644													NA	.	NA	NA	Otherintergenic	NA	No_anno
chr1	Dnm3	162234501	162234780	genebody	Up	3.6	4.09112e-06	0.00823911													NM_001038619	-	161987302	162478030	genebody	243390	protein_coding
chr1	Gm15455	33838601	33838920	ProximalPromoter	Down	-1.18	3.79603e-06	0.0080729													NM_001161816	-	33835899	33838914	ProximalPromoter	154	protein_coding
chr1	NA	139613521	139613740	Otherintergenic	Down	-1.24	3.6727e-06	0.00798893													NA	.	NA	NA	Otherintergenic	NA	No_anno
chr1	Traf5	192080741	192080960	genebody	Up	3.38	3.28689e-06	0.00746329													NM_011633	-	191997203	192092599	genebody	11749	protein_coding
chr1	NA	149067701	149068000	Genedesert	Up	2.53	3.07886e-06	0.00728791													NA	.	NA	NA	Genedesert	NA	No_anno
chr1	Olfr1414	92519141	92519460	Promoter1k	Up	2.29	2.98139e-06	0.00716961													NM_147039	-	92511048	92518515	Promoter1k	-785	protein_coding
chr1	Nckap5	126285801	126286100	genebody	Up	3.5	2.98953e-06	0.00716961													NM_172484	-	125913636	126492927	genebody	206977	protein_coding
chr1	NA	138200141	138200440	Otherintergenic	Up	2.23	2.97867e-06	0.00716961													NA	.	NA	NA	Otherintergenic	NA	No_anno
chr1	NA	161388681	161388900	Otherintergenic	Up	Inf	2.78963e-06	0.00716961													NA	.	NA	NA	Otherintergenic	NA	No_anno
chr1	NA	172847921	172848180	Otherintergenic	Up	Inf	2.89171e-06	0.00716961													NA	.	NA	NA	Otherintergenic	NA	No_anno
chr1	Inhbb	119417581	119417880	genebody	Down	-0.92	2.82961e-06	0.00716961													NM_008381	-	119415465	119422248	genebody	4518	protein_coding
chr1	NA	148640341	148640600	Genedesert	Up	4.55	2.68144e-06	0.00713493													NA	.	NA	NA	Genedesert	NA	No_anno
chr1	A530032D15Rik	85112501	85112860	Promoter3k	Up	0.74	2.45999e-06	0.00694177													NM_213615	-	85088139	85109853	Promoter3k	-2827	protein_coding
chr1	Pla2g4a	149954301	149954540	genebody	Up	2.86	2.38724e-06	0.00683429													NM_008869	-	149829622	149961284	genebody	6864	protein_coding
chr1	NA	84957041	84957380	Otherintergenic	Up	3.26	2.33645e-06	0.0068095													NA	.	NA	NA	Otherintergenic	NA	No_anno
chr1	Tmem198	75484441	75484700	genebody	Down	-1.02	2.19823e-06	0.00661289													NM_177056	+	75479532	75485693	genebody	5038	protein_coding
chr1	Vangl2	172009901	172010200	genebody	Down	-1.11	1.80027e-06	0.00615914													NM_033509	-	172004371	172027268	genebody	17218	protein_coding
chr1	NA	95451921	95452120	Otherintergenic	Down	-1.05	1.68478e-06	0.00601781													NA	.	NA	NA	Otherintergenic	NA	No_anno
chr1	NA	38729041	38729240	Otherintergenic	Up	Inf	1.61837e-06	0.00594578													NA	.	NA	NA	Otherintergenic	NA	No_anno
chr1	NA	186055761	186056080	Otherintergenic	Up	3.35	1.55685e-06	0.00594578													NA	.	NA	NA	Otherintergenic	NA	No_anno
chr1	NA	116663921	116664160	Otherintergenic	Up	3.68	1.47852e-06	0.00590538													NA	.	NA	NA	Otherintergenic	NA	No_anno
chr1	NA	94101121	94101400	Genedesert	Down	-1.13	1.28717e-06	0.00548153													NA	.	NA	NA	Genedesert	NA	No_anno
chr1	Zranb3	128093901	128094160	genebody	Up	2.38	9.2304e-07	0.00469544													NM_027678	-	127954179	128102471	genebody	8441	protein_coding
chr1	NA	69377341	69377600	Otherintergenic	Down	-1.4	8.48432e-07	0.0046409													NA	.	NA	NA	Otherintergenic	NA	No_anno
chr1	C130026I21Rik	85253821	85254180	genebody	Up	3.35	7.1409e-07	0.00436824													NM_001037909	-	85246344	85270566	genebody	16566	protein_coding
chr1	Ints7	191607001	191607340	genebody	Up	2.98	7.24127e-07	0.00436824													NM_178632	+	191575734	191621691	genebody	31436	protein_coding
chr1	NA	35221361	35221640	Genedesert	Up	3.43	7.04e-07	0.0043626													NA	.	NA	NA	Genedesert	NA	No_anno
chr1	NA	81541201	81541500	Otherintergenic	Up	2.16	5.19019e-07	0.00377339													NA	.	NA	NA	Otherintergenic	NA	No_anno
chr1	NA	88301341	88301720	Otherintergenic	Up	1.62	4.88968e-07	0.00367763													NA	.	NA	NA	Otherintergenic	NA	No_anno
chr1	NA	186019581	186019880	Otherintergenic	Up	2.99	4.1547e-07	0.00348563													NA	.	NA	NA	Otherintergenic	NA	No_anno
chr1	Kcnq5	21610421	21610720	genebody	Up	3.7	3.32297e-07	0.00324535													NM_001160139	-	21398403	21961942	genebody	351372	protein_coding
chr1	Spata17	187168101	187168340	genebody	Up	3.57	3.32319e-07	0.00324535													NM_029067	-	187135293	187215446	genebody	47226	protein_coding
chr1	Dnah7b	46135401	46135660	genebody	Up	Inf	2.84086e-07	0.00305595													NM_001160386	+	46066738	46373550	genebody	68792	protein_coding
chr1	Gm5531	153874521	153874780	Promoter1k	Up	3.16	2.65472e-07	0.00293597													NM_001008426	+	153874345	153876871	Promoter1k	305	protein_coding
chr1	Iars2	185326621	185326900	Promoter3k	Up	4.79	6.05803e-08	0.00168654													NM_198653	-	185286662	185329401	Promoter3k	2641	protein_coding
chr1	NA	149093901	149094220	Genedesert	Up	Inf	5.76454e-08	0.00168032													NA	.	NA	NA	Genedesert	NA	No_anno
chr1	Fzd5	64735201	64735560	Promoter3k	Down	-1.09	2.66128e-08	0.00124224													NM_001042659	-	64730558	64737750	Promoter3k	2370	protein_coding
chr1	Chpf	75475901	75476360	genebody	Down	-0.99	1.08602e-08	0.000810283													NM_001001565	-	75474569	75479471	genebody	3341	protein_coding
chr1	NA	103000841	103001220	Genedesert	Down	-1.41	2.69892e-09	0.00034404													NA	.	NA	NA	Genedesert	NA	No_anno
chr1_GL456210_random	NA	45281	45480	Otherintergenic	Down	-1.25	9.06541e-05	0.0194567													NA	.	NA	NA	Otherintergenic	NA	No_anno
chr1_GL456210_random	NA	40301	40500	Otherintergenic	Up	2.64	4.68178e-05	0.0157305													NA	.	NA	NA	Otherintergenic	NA	No_anno
chr1_GL456211_random	NA	116361	116600	Otherintergenic	Up	1.31	1.71914e-05	0.0127475													NA	.	NA	NA	Otherintergenic	NA	No_anno
chr1_GL456211_random	NA	114001	114280	Otherintergenic	Up	1.61	9.00962e-06	0.0103479													NA	.	NA	NA	Otherintergenic	NA	No_anno
chr1_GL456211_random	NA	174661	175000	Otherintergenic	Up	2.39	1.19126e-06	0.00527613													NA	.	NA	NA	Otherintergenic	NA	No_anno
chr1_GL456212_random	NA	130761	131100	Otherintergenic	Up	0.96	3.00349e-05	0.0143791													NA	.	NA	NA	Otherintergenic	NA	No_anno
chr1_GL456212_random	NA	143101	143300	Otherintergenic	Up	1.4	1.56571e-05	0.0125441													NA	.	NA	NA	Otherintergenic	NA	No_anno
chr1_GL456212_random	NA	85601	85800	Otherintergenic	Up	1.55	1.27627e-05	0.0118431													NA	.	NA	NA	Otherintergenic	NA	No_anno
chr1_GL456221_random	NA	91001	91200	Otherintergenic	Up	1.69	1.53736e-05	0.0125441													NA	.	NA	NA	Otherintergenic	NA	No_anno
chr1_GL456221_random	NA	57401	57640	Otherintergenic	Up	2.88	1.11618e-05	0.0112694													NA	.	NA	NA	Otherintergenic	NA	No_anno
chr1_GL456221_random	NA	103841	104060	Otherintergenic	Down	-0.88	9.43045e-06	0.0105038													NA	.	NA	NA	Otherintergenic	NA	No_anno
chr10	Misp	79819381	79819660	Promoter3k	Down	-0.84	0.000242675	0.0472891													NM_030218	+	79821021	79830452	Promoter3k	-1501	protein_coding
chr10	NA	22964681	22964900	Otherintergenic	Down	-0.93	0.000230163	0.044927													NA	.	NA	NA	Otherintergenic	NA	No_anno
chr10	NA	117195321	117195560	Otherintergenic	Down	-0.95	0.000223029	0.0436066													NA	.	NA	NA	Otherintergenic	NA	No_anno
chr10	NA	87694861	87695080	Otherintergenic	Up	2.9	0.000216466	0.0423679													NA	.	NA	NA	Otherintergenic	NA	No_anno
chr10	Dna2	62960821	62961080	genebody	Down	-0.98	0.000202129	0.0396366													NM_177372	+	62947029	62974188	genebody	13921	protein_coding
chr10	NA	116755121	116755360	Otherintergenic	Down	-0.94	0.000193702	0.0380201													NA	.	NA	NA	Otherintergenic	NA	No_anno
chr10	Ros1	52077261	52077480	genebody	Up	1.6	0.000190696	0.0374498													NM_011282	-	52045926	52195244	genebody	117874	protein_coding
chr10	NA	23025741	23025960	Otherintergenic	Up	3.08	0.000190125	0.0373572													NA	.	NA	NA	Otherintergenic	NA	No_anno
chr10	NA	45479481	45479760	Otherintergenic	Up	2.5	0.000189203	0.037188													NA	.	NA	NA	Otherintergenic	NA	No_anno
chr10	NA	122204161	122204400	Otherintergenic	Up	3.25	0.000180508	0.0355388													NA	.	NA	NA	Otherintergenic	NA	No_anno
chr10	Ust	8445081	8445320	genebody	Up	2.59	0.000174237	0.0343512													NM_177387	-	8204753	8518825	genebody	73625	protein_coding
chr10	1600002K03Rik	80171961	80172220	Promoter1k	Down	-0.91	0.000159216	0.0315265													NM_027207	+	80172944	80175119	Promoter1k	-854	protein_coding
chr10	NA	91716301	91716600	Genedesert	Up	2.25	0.000151581	0.0300657													NA	.	NA	NA	Genedesert	NA	No_anno
chr10	Scamp4	80606541	80606760	genebody	Down	-1.03	0.000138982	0.0276483													NM_019575	+	80602882	80615783	genebody	3768	protein_coding
chr10	NA	111837321	111837620	Otherintergenic	Up	2.13	0.000132486	0.0264328													NA	.	NA	NA	Otherintergenic	NA	No_anno
chr10	Hk1	62271681	62271920	genebody	Down	-0.93	0.000132013	0.0263414													NM_001146100	-	62268855	62340421	genebody	68621	protein_coding
chr10	NA	30430181	30430420	Otherintergenic	Up	3.25	0.000124006	0.0248125													NA	.	NA	NA	Otherintergenic	NA	No_anno
chr10	Atp8b3	80520481	80520740	genebody	Down	-0.87	0.000119121	0.0238795													NM_026094	-	80519585	80539124	genebody	18514	protein_coding
chr10	Zbtb7a	81144621	81144940	genebody	Down	-0.73	0.000117239	0.0235344													NM_010731	+	81136271	81151657	genebody	8509	protein_coding
chr10	NA	35830161	35830420	Otherintergenic	Up	1.44	0.000116172	0.0233353													NA	.	NA	NA	Otherintergenic	NA	No_anno
chr10	Cdh23	60385201	60385440	genebody	Down	-0.89	0.00011598	0.0233042													NM_001252635	-	60302750	60696490	genebody	311170	protein_coding
chr10	Nup107	117758241	117758540	genebody	Up	2.24	0.00011585	0.023281													NM_134010	-	117750643	117792705	genebody	34315	protein_coding
chr10	BC048403	121743641	121743860	genebody	Down	-1.01	0.000112583	0.0226907													NM_173022	+	121739937	121752859	genebody	3813	protein_coding
chr10	NA	83412561	83412820	Otherintergenic	Down	-1.24	0.000109337	0.0221122													NA	.	NA	NA	Otherintergenic	NA	No_anno
chr10	Hk1	62367661	62367880	genebody	Down	-0.99	0.000109312	0.0221117													NM_010438	-	62268855	62379908	genebody	12138	protein_coding
chr10	NA	103696921	103697180	Otherintergenic	Up	2.35	0.000107026	0.0216755													NA	.	NA	NA	Otherintergenic	NA	No_anno
chr10	Otogl	107853381	107853640	genebody	Up	2.01	0.000101904	0.0207372													NM_001177567	-	107762310	107912134	genebody	58624	protein_coding
chr10	Micu1	59745701	59745940	genebody	Up	2.13	0.000100142	0.0203936													NM_144822	+	59702635	59864122	genebody	43185	protein_coding
chr10	Prep	45106301	45106500	genebody	Up	Inf	9.94953e-05	0.0202891													NM_011156	+	45067214	45158995	genebody	39186	protein_coding
chr10	Grin3b	79974561	79974760	genebody	Down	-0.91	9.93105e-05	0.020281													NM_130455	+	79970724	79977190	genebody	3936	protein_coding
chr10	NA	6082201	6082500	Otherintergenic	Down	-1.63	9.84965e-05	0.0202003													NA	.	NA	NA	Otherintergenic	NA	No_anno
chr10	Ptprk	28089941	28090140	genebody	Up	4.14	9.82739e-05	0.0201679													NM_008983	+	28074820	28597397	genebody	15220	protein_coding
chr10	Tph2	115172421	115172620	genebody	Up	1.67	9.81593e-05	0.0201489													NM_173391	-	115078641	115185022	genebody	12502	protein_coding
chr10	NA	94997521	94997720	Otherintergenic	Up	4.1	9.80053e-05	0.0201261													NA	.	NA	NA	Otherintergenic	NA	No_anno
chr10	NA	73583881	73584080	Otherintergenic	Up	3.94	9.79859e-05	0.0201252													NA	.	NA	NA	Otherintergenic	NA	No_anno
chr10	Srgap1	121973081	121973280	genebody	Down	-1.24	9.76078e-05	0.0200763													NM_001081037	-	121780991	122047315	genebody	74135	protein_coding
chr10	Tle2	81580601	81580800	genebody	Down	-1.22	9.71666e-05	0.0200421													NM_001252401	+	81575287	81590473	genebody	5413	protein_coding
chr10	NA	18999441	18999680	Otherintergenic	Up	2.76	9.66454e-05	0.0199567													NA	.	NA	NA	Otherintergenic	NA	No_anno
chr10	Akap12	4322981	4323220	genebody	Down	-1.16	9.64677e-05	0.0199377													NM_031185	+	4266329	4359471	genebody	56771	protein_coding
chr10	NA	92915981	92916180	Otherintergenic	Up	2.02	9.59831e-05	0.0198683													NA	.	NA	NA	Otherintergenic	NA	No_anno
chr10	E030030I06Rik	22142841	22143060	genebody	Up	1.11	9.54764e-05	0.0198351													NM_001254744	-	22113050	22149270	genebody	6320	protein_coding
chr10	Hace1	45605741	45605940	genebody	Up	2.63	9.48018e-05	0.0197639													NM_172473	+	45577829	45712345	genebody	28011	protein_coding
chr10	NA	25120361	25120580	Otherintergenic	Up	4.38	9.42944e-05	0.0197035													NA	.	NA	NA	Otherintergenic	NA	No_anno
chr10	NA	60997541	60997740	Otherintergenic	Down	-1.32	9.40678e-05	0.019686													NA	.	NA	NA	Otherintergenic	NA	No_anno
chr10	Sesn1	41837061	41837260	genebody	Up	2.77	9.31415e-05	0.0195859													NM_001162908	+	41810574	41908436	genebody	26586	protein_coding
chr10	NA	66746201	66746400	Genedesert	Down	-1.08	9.32667e-05	0.0195859													NA	.	NA	NA	Genedesert	NA	No_anno
chr10	Fig4	41294581	41294800	genebody	Up	2.75	9.2957e-05	0.0195663													NM_133999	-	41188172	41303241	genebody	8551	protein_coding
chr10	Itgb2	77546161	77546360	genebody	Down	-1.06	9.24006e-05	0.0195185													NM_008404	+	77530348	77565674	genebody	15912	protein_coding
chr10	NA	95648221	95648420	Otherintergenic	Down	-0.97	9.2506e-05	0.0195185													NA	.	NA	NA	Otherintergenic	NA	No_anno
chr10	Hmga2	120371221	120371420	genebody	Up	Inf	9.18269e-05	0.0194792													NM_010441	-	120361275	120476935	genebody	105615	protein_coding
chr10	Efna2	80182481	80182680	genebody	Down	-0.96	9.16524e-05	0.0194666													NM_007909	+	80179482	80190010	genebody	3098	protein_coding
chr10	Syne1	5043721	5043920	genebody	Up	2.39	9.14528e-05	0.0194567													NM_022027	-	5020196	5069063	genebody	25243	protein_coding
chr10	NA	15425261	15425460	Genedesert	Up	Inf	9.1387e-05	0.0194567													NA	.	NA	NA	Genedesert	NA	No_anno
chr10	NA	19534461	19534660	Otherintergenic	Up	Inf	9.1387e-05	0.0194567													NA	.	NA	NA	Otherintergenic	NA	No_anno
chr10	Cdc40	40859741	40859940	genebody	Up	2.22	9.14567e-05	0.0194567													NM_027879	-	40831622	40883143	genebody	23303	protein_coding
chr10	NA	45228161	45228380	Otherintergenic	Up	2.33	9.14532e-05	0.0194567													NA	.	NA	NA	Otherintergenic	NA	No_anno
chr10	Cdh23	60572361	60572560	genebody	Up	1.71	9.06595e-05	0.0194567													NM_001252635	-	60302750	60696490	genebody	124030	protein_coding
chr10	NA	121761381	121761580	Otherintergenic	Up	2.29	9.14518e-05	0.0194567													NA	.	NA	NA	Otherintergenic	NA	No_anno
chr10	NA	7412001	7412200	Otherintergenic	Down	-1.12	9.04677e-05	0.0194567													NA	.	NA	NA	Otherintergenic	NA	No_anno
chr10	Zc3h12d	7868061	7868260	genebody	Down	-1.14	9.1539e-05	0.0194567													NM_172785	+	7832470	7870397	genebody	35690	protein_coding
chr10	NA	43570041	43570240	Otherintergenic	Down	-1.18	9.09406e-05	0.0194567													NA	.	NA	NA	Otherintergenic	NA	No_anno
chr10	Mcm3ap	76481041	76481240	genebody	Down	-1.15	9.09331e-05	0.0194567													NM_019434	+	76468971	76515857	genebody	12169	protein_coding
chr10	Pald1	61348621	61348900	genebody	Down	-0.88	8.86738e-05	0.0193926													NM_013753	-	61319657	61383523	genebody	34763	protein_coding
chr10	NA	48239081	48239280	Genedesert	Up	Inf	8.84465e-05	0.0193611													NA	.	NA	NA	Genedesert	NA	No_anno
chr10	Unc5b	60789241	60789440	genebody	Down	-1.07	8.748e-05	0.019229													NM_029770	-	60762595	60831581	genebody	42241	protein_coding
chr10	NA	118108701	118109020	Otherintergenic	Down	-0.8	8.73772e-05	0.0192217													NA	.	NA	NA	Otherintergenic	NA	No_anno
chr10	NA	77663961	77664160	Otherintergenic	Down	-0.98	8.72099e-05	0.0192008													NA	.	NA	NA	Otherintergenic	NA	No_anno
chr10	Hivep2	14056621	14056820	genebody	Up	2.48	8.70057e-05	0.0191998													NM_010437	+	13966379	14151378	genebody	90341	protein_coding
chr10	Grm1	10854941	10855140	genebody	Down	-1.46	8.71846e-05	0.0191998													NM_016976	-	10686059	11082331	genebody	227291	protein_coding
chr10	Slc5a4b	76100521	76100720	genebody	Down	-1.48	8.71805e-05	0.0191998													NM_023219	-	76058621	76111018	genebody	10398	protein_coding
chr10	Mob3a	80691281	80691480	genebody	Down	-1.11	8.68701e-05	0.0191998													NM_172457	-	80685253	80701820	genebody	10440	protein_coding
chr10	Trhde	114746101	114746300	genebody	Up	2.81	8.63818e-05	0.0191838													NM_146241	-	114398821	114801370	genebody	55170	protein_coding
chr10	NA	20144861	20145060	Otherintergenic	Down	-1.05	8.63645e-05	0.0191838													NA	.	NA	NA	Otherintergenic	NA	No_anno
chr10	Ube2n	95526041	95526240	genebody	Up	Inf	8.59924e-05	0.0191726													NM_080560	+	95515162	95545658	genebody	10978	protein_coding
chr10	NA	108456341	108456540	Otherintergenic	Up	Inf	8.59924e-05	0.0191726													NA	.	NA	NA	Otherintergenic	NA	No_anno
chr10	NA	129614161	129614360	Otherintergenic	Up	Inf	8.59924e-05	0.0191726													NA	.	NA	NA	Otherintergenic	NA	No_anno
chr10	NA	68657461	68657660	Otherintergenic	Up	1.43	8.46878e-05	0.0190549													NA	.	NA	NA	Otherintergenic	NA	No_anno
chr10	NA	92673281	92673520	Genedesert	Up	1.92	8.45485e-05	0.0190342													NA	.	NA	NA	Genedesert	NA	No_anno
chr10	NA	104670781	104670980	Otherintergenic	Up	1.94	8.45471e-05	0.0190342													NA	.	NA	NA	Otherintergenic	NA	No_anno
chr10	NA	62065981	62066200	Otherintergenic	Down	-1.08	8.36792e-05	0.018978													NA	.	NA	NA	Otherintergenic	NA	No_anno
chr10	NA	119075121	119075320	Otherintergenic	Down	-1.36	8.37458e-05	0.018978													NA	.	NA	NA	Otherintergenic	NA	No_anno
chr10	Lingo3	80834841	80835040	genebody	Down	-1.12	8.30833e-05	0.0189646													NM_001013758	-	80832801	80844039	genebody	9099	protein_coding
chr10	Ust	8301941	8302140	genebody	Up	4.37	8.27142e-05	0.0189262													NM_177387	-	8204753	8518825	genebody	216785	protein_coding
chr10	NA	15113061	15113340	Genedesert	Down	-0.95	8.23318e-05	0.018898													NA	.	NA	NA	Genedesert	NA	No_anno
chr10	NA	8049341	8049540	Otherintergenic	Up	Inf	8.17517e-05	0.01887													NA	.	NA	NA	Otherintergenic	NA	No_anno
chr10	Ptprq	107529721	107529920	genebody	Up	3.17	8.15634e-05	0.0188439													NM_001081432	-	107517360	107720027	genebody	190207	protein_coding
chr10	BC048403	121745501	121745700	genebody	Down	-1.07	8.13259e-05	0.0188116													NM_173022	+	121739937	121752859	genebody	5663	protein_coding
chr10	NA	51397741	51397940	Otherintergenic	Up	Inf	8.11701e-05	0.0188102													NA	.	NA	NA	Otherintergenic	NA	No_anno
chr10	NA	77228281	77228480	Otherintergenic	Up	Inf	8.05556e-05	0.0187306													NA	.	NA	NA	Otherintergenic	NA	No_anno
chr10	Aim1	43959361	43959560	genebody	Up	Inf	7.99686e-05	0.0187155													NM_172393	-	43950307	44004846	genebody	45386	protein_coding
chr10	NA	38061981	38062180	Genedesert	Up	2.46	7.95287e-05	0.0187151													NA	.	NA	NA	Genedesert	NA	No_anno
chr10	NA	124600241	124600440	Genedesert	Up	2.4	7.98445e-05	0.0187151													NA	.	NA	NA	Genedesert	NA	No_anno
chr10	Palm	79816861	79817060	genebody	Down	-0.94	7.98732e-05	0.0187151													NM_023128	+	79793572	79820896	genebody	23388	protein_coding
chr10	4921513I03Rik	120778721	120778920	genebody	Down	-1.11	7.96502e-05	0.0187151													NR_038000	+	120765732	120778886	genebody	13088	misc
chr10	Btbd11	85401121	85401320	genebody	Up	2.2	7.91869e-05	0.0186849													NM_028709	+	85386814	85660292	genebody	14406	protein_coding
chr10	Galnt4	99109781	99109980	Promoter3k	Down	-1.08	7.88436e-05	0.0186372													NM_015737	+	99108135	99113247	Promoter3k	1745	protein_coding
chr10	Aig1	13761321	13761520	genebody	Up	Inf	7.55688e-05	0.0185675													NM_025446	-	13652709	13868830	genebody	107410	protein_coding
chr10	NA	14275481	14275680	Otherintergenic	Up	Inf	7.78377e-05	0.0185675													NA	.	NA	NA	Otherintergenic	NA	No_anno
chr10	NA	17969501	17969700	Otherintergenic	Up	2.77	7.83722e-05	0.0185675													NA	.	NA	NA	Otherintergenic	NA	No_anno
chr10	NA	67410881	67411120	Otherintergenic	Up	4.3	7.74395e-05	0.0185675													NA	.	NA	NA	Otherintergenic	NA	No_anno
chr10	NA	70089681	70089920	Otherintergenic	Up	2.57	7.58339e-05	0.0185675													NA	.	NA	NA	Otherintergenic	NA	No_anno
chr10	Specc1l	75309121	75309320	genebody	Up	2.7	7.83715e-05	0.0185675													NM_001145826	+	75212390	75312400	genebody	96830	protein_coding
chr10	Sumo3	77604361	77604560	Promoter3k	Up	2.75	7.83694e-05	0.0185675													NM_019929	+	77606234	77618331	Promoter3k	-1774	protein_coding
chr10	BC030307	86715681	86715880	genebody	Up	2.6	7.83721e-05	0.0185675													NM_153595	+	86712765	86731651	genebody	3015	protein_coding
chr10	NA	93778421	93778620	Otherintergenic	Up	2.69	7.83714e-05	0.0185675													NA	.	NA	NA	Otherintergenic	NA	No_anno
chr10	NA	94266781	94266980	Otherintergenic	Up	2.3	7.76737e-05	0.0185675													NA	.	NA	NA	Otherintergenic	NA	No_anno
chr10	9530003J23Rik	117233101	117233300	genebody	Up	2.62	7.83711e-05	0.0185675													NM_029906	-	117233753	117238681	genebody	5481	protein_coding
chr10	Srgap1	121953161	121953400	genebody	Up	2.77	7.83725e-05	0.0185675													NM_001081037	-	121780991	122047315	genebody	94035	protein_coding
chr10	Gm5134	75969661	75969860	genebody	Down	-1.48	7.80065e-05	0.0185675													NM_198635	+	75954514	76009589	genebody	15246	protein_coding
chr10	Appl2	83620701	83620920	genebody	Down	-1.23	7.74158e-05	0.0185675													NM_145220	-	83600034	83648664	genebody	27854	protein_coding
chr10	NA	58224541	58224760	Otherintergenic	Down	-0.55	7.39398e-05	0.0184653													NA	.	NA	NA	Otherintergenic	NA	No_anno
chr10	Bicc1	71160741	71160940	Promoter3k	Down	-1.07	7.36821e-05	0.0184279													NM_031397	-	70925096	71159634	Promoter3k	-1206	protein_coding
chr10	NA	44164721	44164960	Otherintergenic	Up	2.03	7.34368e-05	0.0183984													NA	.	NA	NA	Otherintergenic	NA	No_anno
chr10	NA	60876061	60876260	Otherintergenic	Up	2.05	7.34391e-05	0.0183984													NA	.	NA	NA	Otherintergenic	NA	No_anno
chr10	Mypn	63190861	63191060	genebody	Down	-1.29	7.26183e-05	0.0183984													NM_182992	-	63115795	63203952	genebody	12992	protein_coding
chr10	Mgat4c	102211661	102211920	genebody	Up	3.23	7.1869e-05	0.0183485													NM_001162369	+	102159079	102391468	genebody	52711	protein_coding
chr10	Syt1	108748161	108748360	genebody	Up	2.72	7.15974e-05	0.0183042													NM_001252342	-	108497650	109010975	genebody	262715	protein_coding
chr10	Tbc1d32	56086501	56086700	genebody	Up	2	7.12742e-05	0.018267													NM_001033385	-	56014294	56228689	genebody	142089	protein_coding
chr10	NA	18957261	18957460	Otherintergenic	Up	3.58	7.09755e-05	0.0182531													NA	.	NA	NA	Otherintergenic	NA	No_anno
chr10	NA	38047501	38047700	Genedesert	Down	-1.05	7.11959e-05	0.0182531													NA	.	NA	NA	Genedesert	NA	No_anno
chr10	Vpreb3	75949261	75949460	Promoter3k	Down	-1.36	7.10754e-05	0.0182531													NM_009514	+	75948312	75949646	Promoter3k	1048	protein_coding
chr10	NA	52517521	52517740	Otherintergenic	Up	4.41	7.03287e-05	0.0181969													NA	.	NA	NA	Otherintergenic	NA	No_anno
chr10	Anks1b	90734281	90734500	genebody	Up	2.11	7.00214e-05	0.0181356													NM_001177396	+	90576691	90972984	genebody	157699	protein_coding
chr10	NA	43720601	43720820	Otherintergenic	Up	Inf	6.99139e-05	0.0181316													NA	.	NA	NA	Otherintergenic	NA	No_anno
chr10	Tab2	7919181	7919420	genebody	Up	3.09	6.96982e-05	0.0181217													NM_138667	-	7905648	7956123	genebody	36823	protein_coding
chr10	Lta4h	93469021	93469220	genebody	Up	1.91	6.95605e-05	0.0181061													NM_008517	+	93453396	93484896	genebody	15724	protein_coding
chr10	NA	83459841	83460060	Otherintergenic	Up	1.51	6.92833e-05	0.0180864													NA	.	NA	NA	Otherintergenic	NA	No_anno
chr10	NA	125731561	125731760	Otherintergenic	Down	-1.02	6.93648e-05	0.0180864													NA	.	NA	NA	Otherintergenic	NA	No_anno
chr10	NA	118603201	118603400	Otherintergenic	Up	Inf	6.8878e-05	0.0180444													NA	.	NA	NA	Otherintergenic	NA	No_anno
chr10	Misp	79819701	79819900	Promoter3k	Down	-0.96	6.88671e-05	0.0180444													NM_030218	+	79821021	79830452	Promoter3k	-1221	protein_coding
chr10	Hmha1	80026241	80026440	genebody	Down	-1.14	6.86574e-05	0.0180369													NM_027521	+	80019675	80031471	genebody	6665	protein_coding
chr10	Cep57l1	41802801	41803000	genebody	Down	-1.06	6.8312e-05	0.017999													NM_001243075	-	41718840	41809663	genebody	6763	protein_coding
chr10	Ccdc6	70165501	70165780	genebody	Down	-0.97	6.79136e-05	0.0179175													NM_001111121	+	70097121	70193200	genebody	68519	protein_coding
chr10	R3hdm4	79912501	79912700	genebody	Down	-0.93	6.79039e-05	0.0179174													NM_177994	-	79910053	79916930	genebody	4330	protein_coding
chr10	Cabin1	75699881	75700080	genebody	Up	Inf	6.74502e-05	0.0179058													NM_172549	-	75646110	75764357	genebody	64377	protein_coding
chr10	Adarb1	77329361	77329560	genebody	Up	1.89	6.77397e-05	0.0179058													NM_001024837	-	77290727	77418273	genebody	88813	protein_coding
chr10	1500009L16Rik	83750841	83751040	genebody	Up	1.85	6.77386e-05	0.0179058													NM_001145198	+	83722865	83762762	genebody	28075	protein_coding
chr10	NA	5735861	5736060	Otherintergenic	Down	-1.35	6.73277e-05	0.0179058													NA	.	NA	NA	Otherintergenic	NA	No_anno
chr10	Lmnb2	80905221	80905460	genebody	Down	-1.13	6.74338e-05	0.0179058													NM_010722	-	80901363	80918245	genebody	12905	protein_coding
chr10	Pmel	128717881	128718100	genebody	Up	2.8	6.71179e-05	0.0178795													NM_021882	+	128706258	128720238	genebody	11732	protein_coding
chr10	NA	42094261	42094580	Otherintergenic	Down	-0.9	6.70497e-05	0.0178639													NA	.	NA	NA	Otherintergenic	NA	No_anno
chr10	Ank3	69956321	69956520	genebody	Down	-1.18	6.66496e-05	0.0178209													NM_170687	+	69925532	70027436	genebody	30888	protein_coding
chr10	NA	122364301	122364520	Otherintergenic	Up	2.91	6.59544e-05	0.0176832													NA	.	NA	NA	Otherintergenic	NA	No_anno
chr10	Ric8b	84982261	84982460	genebody	Down	-0.99	6.57747e-05	0.0176712													NM_183172	+	84917613	85018337	genebody	64747	protein_coding
chr10	Best3	117015621	117015860	genebody	Down	-1.05	6.57766e-05	0.0176712													NM_001007583	+	116986314	117025040	genebody	29426	protein_coding
chr10	Shprh	11190881	11191160	genebody	Up	2.96	6.39452e-05	0.0176574													NM_001284354	+	11149430	11209611	genebody	41590	protein_coding
chr10	NA	19671381	19671580	Otherintergenic	Up	4.13	6.55739e-05	0.0176574													NA	.	NA	NA	Otherintergenic	NA	No_anno
chr10	NA	33881121	33881320	Otherintergenic	Up	Inf	6.40158e-05	0.0176574													NA	.	NA	NA	Otherintergenic	NA	No_anno
chr10	NA	60854981	60855180	Otherintergenic	Up	3.94	6.55728e-05	0.0176574													NA	.	NA	NA	Otherintergenic	NA	No_anno
chr10	NA	69449441	69449640	Otherintergenic	Up	4.15	6.55734e-05	0.0176574													NA	.	NA	NA	Otherintergenic	NA	No_anno
chr10	NA	89399181	89399380	Otherintergenic	Up	3.94	6.55728e-05	0.0176574													NA	.	NA	NA	Otherintergenic	NA	No_anno
chr10	NA	109241521	109241720	Otherintergenic	Up	3.92	6.55726e-05	0.0176574													NA	.	NA	NA	Otherintergenic	NA	No_anno
chr10	R3hdm2	127391581	127391780	Promoter3k	Up	4.15	6.55731e-05	0.0176574													NM_001168292	+	127390311	127499384	Promoter3k	1369	protein_coding
chr10	NA	129475181	129475380	Otherintergenic	Up	3.29	6.51675e-05	0.0176574													NA	.	NA	NA	Otherintergenic	NA	No_anno
chr10	Nkain2	32182181	32182380	genebody	Down	-0.93	6.32273e-05	0.0176471													NM_001013411	-	31689319	32889915	genebody	707635	protein_coding
chr10	Acss3	106960741	106960940	genebody	Up	3.27	6.22201e-05	0.0174574													NM_001142804	-	106936164	107123664	genebody	162824	protein_coding
chr10	NA	3148321	3148540	Otherintergenic	Up	2.71	6.19459e-05	0.0174304													NA	.	NA	NA	Otherintergenic	NA	No_anno
chr10	Pde7b	20415161	20415360	genebody	Up	4.02	6.0618e-05	0.0174304													NM_013875	-	20398004	20725068	genebody	309808	protein_coding
chr10	Zfa-ps	52543521	52543720	Promoter3k	Up	2.65	6.19473e-05	0.0174304													NR_037920	-	52542320	52545739	Promoter3k	2119	misc
chr10	NA	67675041	67675260	Otherintergenic	Up	2.33	6.01414e-05	0.0174304													NA	.	NA	NA	Otherintergenic	NA	No_anno
chr10	NA	69504141	69504420	Otherintergenic	Up	Inf	6.10818e-05	0.0174304													NA	.	NA	NA	Otherintergenic	NA	No_anno
chr10	Mgat4c	101874601	101874800	genebody	Up	2.83	6.19475e-05	0.0174304													NM_001205098	+	101681487	102391468	genebody	193213	protein_coding
chr10	NA	116710721	116710920	Otherintergenic	Up	Inf	6.10818e-05	0.0174304													NA	.	NA	NA	Otherintergenic	NA	No_anno
chr10	NA	117048801	117049000	Otherintergenic	Up	2.75	6.19466e-05	0.0174304													NA	.	NA	NA	Otherintergenic	NA	No_anno
chr10	NA	117951061	117951280	Otherintergenic	Up	2.67	6.19463e-05	0.0174304													NA	.	NA	NA	Otherintergenic	NA	No_anno
chr10	NA	119265641	119265840	Otherintergenic	Up	2.74	6.19474e-05	0.0174304													NA	.	NA	NA	Otherintergenic	NA	No_anno
chr10	Wibg	128765761	128765960	genebody	Up	2.73	6.19482e-05	0.0174304													NM_001253704	+	128748455	128766568	genebody	17405	protein_coding
chr10	NA	7390001	7390200	Otherintergenic	Down	-1.11	6.0789e-05	0.0174304													NA	.	NA	NA	Otherintergenic	NA	No_anno
chr10	Ckap4	84528321	84528580	genebody	Down	-1.08	6.11803e-05	0.0174304													NM_175451	-	84526305	84533888	genebody	5438	protein_coding
chr10	Cdh23	60325121	60325440	genebody	Down	-1.14	5.96103e-05	0.0173624													NM_001252635	-	60302750	60696490	genebody	371210	protein_coding
chr10	Sh3rf3	58955481	58955680	genebody	Up	1.91	5.95349e-05	0.0173513													NM_172788	+	58813359	59138916	genebody	142221	protein_coding
chr10	Utp20	88768721	88768920	genebody	Down	-1.12	5.92744e-05	0.0173268													NM_175158	-	88746607	88826814	genebody	57994	protein_coding
chr10	NA	56504781	56505060	Otherintergenic	Down	-0.93	5.86409e-05	0.0172354													NA	.	NA	NA	Otherintergenic	NA	No_anno
chr10	NA	17568501	17568720	Genedesert	Up	2.11	5.85466e-05	0.0172297													NA	.	NA	NA	Genedesert	NA	No_anno
chr10	Lama2	27185481	27185680	genebody	Up	Inf	5.81411e-05	0.0172297													NM_008481	-	26981285	27616942	genebody	431362	protein_coding
chr10	Col13a1	61922741	61922940	genebody	Up	2.15	5.85467e-05	0.0172297													NM_007731	-	61838498	61979108	genebody	56268	protein_coding
chr10	NA	68856141	68856360	Otherintergenic	Up	2.12	5.85482e-05	0.0172297													NA	.	NA	NA	Otherintergenic	NA	No_anno
chr10	NA	77000881	77001120	Otherintergenic	Up	2.17	5.85466e-05	0.0172297													NA	.	NA	NA	Otherintergenic	NA	No_anno
chr10	Chst11	83051621	83051820	genebody	Up	2.12	5.85483e-05	0.0172297													NM_021439	+	82985497	83195891	genebody	66223	protein_coding
chr10	NA	118780921	118781120	Otherintergenic	Up	2.09	5.85479e-05	0.0172297													NA	.	NA	NA	Otherintergenic	NA	No_anno
chr10	NA	126838701	126838900	Otherintergenic	Up	2.15	5.85474e-05	0.0172297													NA	.	NA	NA	Otherintergenic	NA	No_anno
chr10	NA	14549601	14549800	Otherintergenic	Up	Inf	5.75616e-05	0.0171541													NA	.	NA	NA	Otherintergenic	NA	No_anno
chr10	Fyn	39459361	39459620	genebody	Down	-1.32	5.6916e-05	0.0170297													NM_001122892	+	39369799	39565374	genebody	89691	protein_coding
chr10	Rnf41	128437341	128437640	genebody	Down	-1.08	5.62262e-05	0.0168883													NM_026259	+	128411616	128441441	genebody	25874	protein_coding
chr10	NA	48683741	48683960	Genedesert	Down	-0.98	5.56438e-05	0.0167972													NA	.	NA	NA	Genedesert	NA	No_anno
chr10	Sash1	8764521	8764720	genebody	Down	-1.38	5.54108e-05	0.0167676													NM_175155	-	8722219	8886070	genebody	121450	protein_coding
chr10	Armc2	41941201	41941400	genebody	Up	2.08	5.53026e-05	0.0167608													NM_001034858	-	41914990	42018382	genebody	77082	protein_coding
chr10	NA	78381141	78381360	Otherintergenic	Down	-1.06	5.53282e-05	0.0167608													NA	.	NA	NA	Otherintergenic	NA	No_anno
chr10	Otogl	107761401	107761600	genebody	Up	2.95	5.4964e-05	0.0167547													NM_001177567	-	107762310	107912134	genebody	150634	protein_coding
chr10	NA	88672981	88673180	Otherintergenic	Up	3.22	5.47506e-05	0.0167102													NA	.	NA	NA	Otherintergenic	NA	No_anno
chr10	NA	8024421	8024620	Otherintergenic	Up	3.31	5.37643e-05	0.0166052													NA	.	NA	NA	Otherintergenic	NA	No_anno
chr10	NA	41027341	41027660	Otherintergenic	Up	Inf	5.398e-05	0.0166052													NA	.	NA	NA	Otherintergenic	NA	No_anno
chr10	Mcm3ap	76474101	76474300	genebody	Up	Inf	5.40462e-05	0.0166052													NM_019434	+	76468971	76515857	genebody	5229	protein_coding
chr10	Lta4h	93450901	93451100	Promoter3k	Up	2.14	5.42022e-05	0.0166052													NM_008517	+	93453396	93484896	Promoter3k	-2396	protein_coding
chr10	Eea1	96040381	96040620	genebody	Up	2.45	5.37058e-05	0.0165963													NM_001001932	+	95940663	96045518	genebody	99837	protein_coding
chr10	Col6a2	76596521	76596720	genebody	Down	-1.11	5.34446e-05	0.0165265													NM_146007	-	76595756	76623404	genebody	26784	protein_coding
chr10	Anks1b	90934221	90934420	genebody	Up	4.28	5.32239e-05	0.0164749													NM_001177396	+	90576691	90972984	genebody	357629	protein_coding
chr10	Syne1	5353441	5353640	genebody	Up	2.43	5.30245e-05	0.0164501													NM_153399	-	5336949	5550692	genebody	197152	protein_coding
chr10	NA	13573001	13573200	Otherintergenic	Up	2.34	5.30256e-05	0.0164501													NA	.	NA	NA	Otherintergenic	NA	No_anno
chr10	Rnf146	29364461	29364660	Promoter3k	Up	2.4	5.30227e-05	0.0164501													NM_001110197	-	29344176	29362442	Promoter3k	-2118	protein_coding
chr10	NA	37897181	37897500	Genedesert	Up	2.72	5.24542e-05	0.0164501													NA	.	NA	NA	Genedesert	NA	No_anno
chr10	Wasf1	40894801	40895000	genebody	Up	2.4	5.3023e-05	0.0164501													NM_031877	+	40883534	40938569	genebody	11366	protein_coding
chr10	NA	41407861	41408060	Otherintergenic	Up	1.83	5.1633e-05	0.0164501													NA	.	NA	NA	Otherintergenic	NA	No_anno
chr10	Ascc3	50618561	50618780	genebody	Up	2.45	5.30268e-05	0.0164501													NM_198007	+	50592669	50851202	genebody	26001	protein_coding
chr10	Cdh23	60644781	60644980	genebody	Up	2.5	5.30241e-05	0.0164501													NM_001252635	-	60302750	60696490	genebody	51610	protein_coding
chr10	NA	68962561	68962760	Otherintergenic	Up	4.37	5.1399e-05	0.0164501													NA	.	NA	NA	Otherintergenic	NA	No_anno
chr10	NA	70409601	70409800	Otherintergenic	Up	2.4	5.30257e-05	0.0164501													NA	.	NA	NA	Otherintergenic	NA	No_anno
chr10	Syn3	86173421	86173620	genebody	Up	2.41	5.3025e-05	0.0164501													NM_013722	-	86048746	86498896	genebody	325376	protein_coding
chr10	Anks1b	90162941	90163140	genebody	Up	2.46	5.30232e-05	0.0164501													NM_001128086	+	89873509	90972984	genebody	289531	protein_coding
chr10	NA	72702981	72703180	Otherintergenic	Down	-1.5	5.25695e-05	0.0164501													NA	.	NA	NA	Otherintergenic	NA	No_anno
chr10	Ncln	81490201	81490400	genebody	Down	-1.17	5.20128e-05	0.0164501													NM_134009	-	81486459	81496363	genebody	6063	protein_coding
chr10	Rab3ip	116919001	116919220	genebody	Down	-0.91	5.27601e-05	0.0164501													NM_001003950	-	116905784	116950380	genebody	31270	protein_coding
chr10	NA	62040141	62040400	Otherintergenic	Down	-1.27	4.99396e-05	0.0162302													NA	.	NA	NA	Otherintergenic	NA	No_anno
chr10	Bicc1	71055801	71056000	genebody	Down	#NAME?	4.9767e-05	0.0162004													NM_031397	-	70925096	71159634	genebody	103734	protein_coding
chr10	Efna2	80187921	80188160	genebody	Down	-1.16	4.96449e-05	0.0161965													NM_007909	+	80179482	80190010	genebody	8558	protein_coding
chr10	NA	128262581	128262780	Otherintergenic	Down	-1.13	4.96566e-05	0.0161965													NA	.	NA	NA	Otherintergenic	NA	No_anno
chr10	NA	96737461	96737660	Otherintergenic	Up	3.09	4.95234e-05	0.0161918													NA	.	NA	NA	Otherintergenic	NA	No_anno
chr10	1700020G17Rik	110826041	110826240	genebody	Up	3.96	4.93666e-05	0.0161622													NR_045979	-	110801174	110896507	genebody	70367	misc
chr10	NA	70697541	70697740	Otherintergenic	Up	2.95	4.93148e-05	0.0161547													NA	.	NA	NA	Otherintergenic	NA	No_anno
chr10	NA	29243381	29243600	Otherintergenic	Down	-1.18	4.89097e-05	0.0160813													NA	.	NA	NA	Otherintergenic	NA	No_anno
chr10	Lace1	42480401	42480680	Promoter3k	Up	3.21	4.8434e-05	0.0159777													NM_145743	-	42312585	42478565	Promoter3k	-1975	protein_coding
chr10	Hcn2	79734201	79734400	genebody	Down	-1.13	4.83718e-05	0.0159642													NM_008226	+	79716634	79736108	genebody	17666	protein_coding
chr10	Ust	8222221	8222420	genebody	Up	Inf	4.72242e-05	0.0157979													NM_177387	-	8204753	8518825	genebody	296505	protein_coding
chr10	NA	97320621	97320880	Otherintergenic	Down	-1.1	4.69993e-05	0.0157559													NA	.	NA	NA	Otherintergenic	NA	No_anno
chr10	Akap7	25242841	25243060	genebody	Down	-1.15	4.69694e-05	0.0157516													NM_018747	-	25169090	25299163	genebody	56213	protein_coding
chr10	Slc35f1	52752681	52752880	genebody	Up	2.2	4.67448e-05	0.0157305													NM_178675	+	52690501	53111622	genebody	62279	protein_coding
chr10	NA	92562681	92562940	Genedesert	Up	1.62	4.68603e-05	0.0157305													NA	.	NA	NA	Genedesert	NA	No_anno
chr10	Ust	8482541	8482740	genebody	Down	-1.13	4.68395e-05	0.0157305													NM_177387	-	8204753	8518825	genebody	36185	protein_coding
chr10	Chst11	83049361	83049700	genebody	Down	-1.01	4.64255e-05	0.0156598													NM_021439	+	82985497	83195891	genebody	64033	protein_coding
chr10	Lrp11	7611561	7611760	genebody	Up	3.35	4.59738e-05	0.0156571													NM_172784	+	7589800	7625477	genebody	21860	protein_coding
chr10	NA	84730041	84730240	Otherintergenic	Up	4.12	4.55261e-05	0.0156571													NA	.	NA	NA	Otherintergenic	NA	No_anno
chr10	Zfc3h1	115409081	115409280	genebody	Up	2.03	4.61155e-05	0.0156571													NM_001033261	+	115384959	115432771	genebody	24221	protein_coding
chr10	NA	122581221	122581420	Otherintergenic	Up	Inf	4.6365e-05	0.0156571													NA	.	NA	NA	Otherintergenic	NA	No_anno
chr10	NA	130027341	130027600	Otherintergenic	Up	1.94	4.61155e-05	0.0156571													NA	.	NA	NA	Otherintergenic	NA	No_anno
chr10	Hk1	62292441	62292660	genebody	Down	-1.18	4.58799e-05	0.0156571													NM_001146100	-	62268855	62340421	genebody	47871	protein_coding
chr10	NA	110364441	110364640	Otherintergenic	Down	-1.29	4.59422e-05	0.0156571													NA	.	NA	NA	Otherintergenic	NA	No_anno
chr10	Pde7b	20484021	20484220	genebody	Up	2.29	4.49599e-05	0.015612													NM_013875	-	20398004	20725068	genebody	240948	protein_coding
chr10	NA	66137101	66137360	Genedesert	Up	2.35	4.49588e-05	0.015612													NA	.	NA	NA	Genedesert	NA	No_anno
chr10	2310015B20Rik	70211101	70211300	genebody	Up	2.4	4.49607e-05	0.015612													NR_038041	+	70204667	70219711	genebody	6533	misc
chr10	NA	87474941	87475160	Otherintergenic	Up	2.34	4.49609e-05	0.015612													NA	.	NA	NA	Otherintergenic	NA	No_anno
chr10	NA	123755581	123755820	Genedesert	Up	2.32	4.49577e-05	0.015612													NA	.	NA	NA	Genedesert	NA	No_anno
chr10	NA	120752101	120752320	Otherintergenic	Down	-1.5	4.49702e-05	0.015612													NA	.	NA	NA	Otherintergenic	NA	No_anno
chr10	Tmtc2	105264381	105264580	genebody	Up	3.54	4.36657e-05	0.0154806													NM_177368	-	105187664	105574479	genebody	309999	protein_coding
chr10	Hk1os	62349081	62349280	genebody	Down	-1.13	4.32845e-05	0.0154295													NR_038038	+	62340607	62349866	genebody	8573	misc
chr10	Abhd17a	80586721	80586920	genebody	Down	-1.07	4.29183e-05	0.0153566													NM_145421	-	80583649	80590341	genebody	3521	protein_coding
chr10	Ptprq	107560741	107560940	genebody	Down	-1.55	4.27778e-05	0.0153213													NM_001081432	-	107517360	107720027	genebody	159187	protein_coding
chr10	Srgap1	122007601	122007800	genebody	Down	-1.19	4.27882e-05	0.0153213													NM_001081037	-	121780991	122047315	genebody	39615	protein_coding
chr10	NA	9518201	9518400	Otherintergenic	Up	1.68	4.24034e-05	0.0152697													NA	.	NA	NA	Otherintergenic	NA	No_anno
chr10	NA	22896721	22896960	Otherintergenic	Up	1.73	4.2403e-05	0.0152697													NA	.	NA	NA	Otherintergenic	NA	No_anno
chr10	Ncoa7	30694961	30695160	genebody	Up	1.83	4.16438e-05	0.0151805													NM_172495	-	30645582	30803107	genebody	108047	protein_coding
chr10	NA	46666881	46667080	Genedesert	Up	2.53	4.18074e-05	0.0151805													NA	.	NA	NA	Genedesert	NA	No_anno
chr10	NA	92889601	92889800	Otherintergenic	Up	1.8	4.16419e-05	0.0151805													NA	.	NA	NA	Otherintergenic	NA	No_anno
chr10	NA	95476461	95476700	Otherintergenic	Up	1.83	4.16396e-05	0.0151805													NA	.	NA	NA	Otherintergenic	NA	No_anno
chr10	Grip1	119914581	119914800	genebody	Up	2.49	4.18065e-05	0.0151805													NM_028736	+	119819389	120077161	genebody	95301	protein_coding
chr10	Raet1c	22339421	22339620	genebody	Down	-1.94	4.16471e-05	0.0151805													NM_009018	+	22173902	22374139	genebody	165618	protein_coding
chr10	NA	108296421	108296620	Otherintergenic	Down	-1.29	4.08982e-05	0.0151805													NA	.	NA	NA	Otherintergenic	NA	No_anno
chr10	Srgap1	121855521	121855720	genebody	Down	-1.1	4.14872e-05	0.0151805													NM_001081037	-	121780991	122047315	genebody	191695	protein_coding
chr10	Mex3d	80382441	80382640	genebody	Down	-1.06	4.04849e-05	0.0151471													NM_198615	-	80380355	80387651	genebody	5111	protein_coding
chr10	NA	9293321	9293540	Otherintergenic	Up	2.43	4.01477e-05	0.0150837													NA	.	NA	NA	Otherintergenic	NA	No_anno
chr10	Utrn	12626821	12627020	genebody	Up	4.05	3.98178e-05	0.0150837													NM_011682	-	12382188	12861735	genebody	234815	protein_coding
chr10	Plxnc1	94850401	94850640	genebody	Up	2.54	4.01463e-05	0.0150837													NM_018797	-	94790866	94944578	genebody	94058	protein_coding
chr10	NA	105014561	105014760	Otherintergenic	Up	2.55	4.01485e-05	0.0150837													NA	.	NA	NA	Otherintergenic	NA	No_anno
chr10	NA	110347681	110347900	Otherintergenic	Up	2.58	4.0147e-05	0.0150837													NA	.	NA	NA	Otherintergenic	NA	No_anno
chr10	NA	9581521	9581780	Otherintergenic	Down	-1.1	4.01347e-05	0.0150837													NA	.	NA	NA	Otherintergenic	NA	No_anno
chr10	NA	41715561	41715760	Otherintergenic	Down	-1.19	3.97319e-05	0.0150837													NA	.	NA	NA	Otherintergenic	NA	No_anno
chr10	Grin3b	79976401	79976600	genebody	Down	-1.13	3.93464e-05	0.0150837													NM_130455	+	79970724	79977190	genebody	5776	protein_coding
chr10	NA	69024041	69024280	Otherintergenic	Up	Inf	3.8766e-05	0.014946													NA	.	NA	NA	Otherintergenic	NA	No_anno
chr10	NA	125714081	125714280	Otherintergenic	Up	2.19	3.85471e-05	0.0149105													NA	.	NA	NA	Otherintergenic	NA	No_anno
chr10	Npffr1	61614181	61614380	genebody	Down	-0.99	3.85098e-05	0.0149105													NM_001177511	+	61595484	61626385	genebody	18796	protein_coding
chr10	Polrmt	79736761	79736960	genebody	Down	-1.23	3.83839e-05	0.0149105													NM_172551	-	79736125	79746581	genebody	9721	protein_coding
chr10	Myo1a	127715961	127716160	genebody	Down	-1.01	3.84928e-05	0.0149105													NM_001081219	+	127705256	127720940	genebody	10804	protein_coding
chr10	NA	73765541	73765740	Otherintergenic	Down	-1.28	3.76326e-05	0.0148278													NA	.	NA	NA	Otherintergenic	NA	No_anno
chr10	Scml4	42930481	42930680	genebody	Down	-1.16	3.75164e-05	0.0147976													NM_172938	+	42860512	42960782	genebody	70068	protein_coding
chr10	NA	3115121	3115360	Pericentromere	Up	1.05	3.60447e-05	0.0147917													NA	.	NA	NA	Pericentromere	NA	No_anno
chr10	NA	10180941	10181140	Otherintergenic	Up	4.19	3.74852e-05	0.0147917													NA	.	NA	NA	Otherintergenic	NA	No_anno
chr10	Pde7b	20678321	20678520	genebody	Up	3.97	3.74845e-05	0.0147917													NM_013875	-	20398004	20725068	genebody	46648	protein_coding
chr10	NA	22061161	22061440	Otherintergenic	Up	Inf	3.69922e-05	0.0147917													NA	.	NA	NA	Otherintergenic	NA	No_anno
chr10	Themis	28729461	28729660	genebody	Up	4.17	3.74857e-05	0.0147917													NM_178666	+	28668395	28882749	genebody	61165	protein_coding
chr10	Nt5dc1	34382561	34382860	genebody	Up	2.8	3.65085e-05	0.0147917													NM_176968	-	34303612	34418528	genebody	35818	protein_coding
chr10	NA	38569161	38569420	Genedesert	Up	1.8	3.61852e-05	0.0147917													NA	.	NA	NA	Genedesert	NA	No_anno
chr10	Cdk19	40413121	40413320	genebody	Up	3.97	3.74849e-05	0.0147917													NM_198164	+	40349308	40483818	genebody	63912	protein_coding
chr10	NA	45014441	45014640	Otherintergenic	Up	4.16	3.67878e-05	0.0147917													NA	.	NA	NA	Otherintergenic	NA	No_anno
chr10	NA	68050121	68050320	Otherintergenic	Up	2.12	3.70962e-05	0.0147917													NA	.	NA	NA	Otherintergenic	NA	No_anno
chr10	NA	98803281	98803480	Genedesert	Up	3.93	3.74853e-05	0.0147917													NA	.	NA	NA	Genedesert	NA	No_anno
chr10	NA	111715881	111716080	Otherintergenic	Up	4.22	3.74846e-05	0.0147917													NA	.	NA	NA	Otherintergenic	NA	No_anno
chr10	Cpm	117650281	117650480	genebody	Up	2	3.7099e-05	0.0147917													NM_027468	+	117629500	117687352	genebody	20880	protein_coding
chr10	NA	119006961	119007180	Otherintergenic	Up	1.64	3.59036e-05	0.0147917													NA	.	NA	NA	Otherintergenic	NA	No_anno
chr10	NA	119317841	119318040	Otherintergenic	Up	1.79	3.61785e-05	0.0147917													NA	.	NA	NA	Otherintergenic	NA	No_anno
chr10	Msrb3	120812421	120812620	genebody	Up	3.94	3.74849e-05	0.0147917													NM_177092	-	120781101	120898971	genebody	86451	protein_coding
chr10	Lemd3	120971241	120971440	genebody	Up	3.97	3.74849e-05	0.0147917													NM_001081193	-	120923411	120979330	genebody	7990	protein_coding
chr10	Rassf3	121437921	121438140	genebody	Up	4.13	3.65693e-05	0.0147917													NM_138956	-	121410351	121476250	genebody	38220	protein_coding
chr10	NA	32939261	32939460	Otherintergenic	Down	-0.96	3.56936e-05	0.0147917													NA	.	NA	NA	Otherintergenic	NA	No_anno
chr10	Col6a2	76596181	76596380	genebody	Down	-1.85	3.64447e-05	0.0147917													NM_146007	-	76595756	76623404	genebody	27124	protein_coding
chr10	Usp44	93845941	93846140	genebody	Down	-1.14	3.72565e-05	0.0147917													NM_001206851	+	93831555	93858087	genebody	14485	protein_coding
chr10	Kif5a	127244441	127244640	genebody	Down	-1.38	3.62132e-05	0.0147917													NM_001039000	-	127225695	127263363	genebody	18823	protein_coding
chr10	Utrn	12560121	12560360	genebody	Up	1.94	3.42298e-05	0.0147664													NM_011682	-	12382188	12861735	genebody	301495	protein_coding
chr10	Pde7b	20543761	20544020	genebody	Up	3.02	3.40453e-05	0.0147664													NM_013875	-	20398004	20725068	genebody	181178	protein_coding
chr10	NA	72896901	72897100	Otherintergenic	Up	2.28	3.53229e-05	0.0147664													NA	.	NA	NA	Otherintergenic	NA	No_anno
chr10	Otogl	107912741	107913000	Promoter1k	Up	2.3	3.50711e-05	0.0147664													NM_001177567	-	107762310	107912134	Promoter1k	-736	protein_coding
chr10	NA	109057221	109057420	Otherintergenic	Up	2.33	3.53201e-05	0.0147664													NA	.	NA	NA	Otherintergenic	NA	No_anno
chr10	Trhde	114724061	114724280	genebody	Up	Inf	3.47265e-05	0.0147664													NM_146241	-	114398821	114801370	genebody	77200	protein_coding
chr10	NA	119032281	119032480	Otherintergenic	Up	2.28	3.53219e-05	0.0147664													NA	.	NA	NA	Otherintergenic	NA	No_anno
chr10	Dna2	62949261	62949540	Promoter3k	Down	-1.11	3.53016e-05	0.0147664													NM_177372	+	62947029	62974188	Promoter3k	2371	protein_coding
chr10	Bicc1	70967381	70967580	genebody	Down	-1.08	3.42725e-05	0.0147664													NM_031397	-	70925096	71159634	genebody	192154	protein_coding
chr10	Rtdr1	75015081	75015280	genebody	Down	-1.14	3.44832e-05	0.0147664													NM_001163535	-	74957477	75032553	genebody	17373	protein_coding
chr10	Dazap1	80278901	80279200	genebody	Down	-0.99	3.46834e-05	0.0147664													NM_001122605	+	80264991	80288413	genebody	14059	protein_coding
chr10	Ntn4	93710661	93710880	genebody	Down	-1.16	3.44551e-05	0.0147664													NM_021320	+	93641049	93745972	genebody	69721	protein_coding
chr10	NA	95096501	95096700	Otherintergenic	Up	Inf	3.2996e-05	0.0145362													NA	.	NA	NA	Otherintergenic	NA	No_anno
chr10	Oprm1	6799541	6799740	genebody	Up	Inf	3.29499e-05	0.0145279													NM_001039652	+	6788601	7038209	genebody	11039	protein_coding
chr10	Slc35e3	117742921	117743140	genebody	Up	3.08	3.28135e-05	0.0145279													NM_029875	-	117733678	117746358	genebody	3328	protein_coding
chr10	Akap12	4351901	4352100	genebody	Down	-1.3	3.29538e-05	0.0145279													NM_031185	+	4266329	4359471	genebody	85671	protein_coding
chr10	Mcu	59600121	59600320	genebody	Up	3.49	3.26991e-05	0.0145201													NM_001033259	-	59446984	59616692	genebody	16472	protein_coding
chr10	NA	67860801	67861020	Otherintergenic	Up	3.31	3.27002e-05	0.0145201													NA	.	NA	NA	Otherintergenic	NA	No_anno
chr10	Fam13c	70540941	70541140	genebody	Up	2.44	3.22504e-05	0.0145201													NM_001143776	+	70440910	70558732	genebody	100130	protein_coding
chr10	NA	126509181	126509380	Otherintergenic	Up	3.18	3.27002e-05	0.0145201													NA	.	NA	NA	Otherintergenic	NA	No_anno
chr10	Plekhg1	3835621	3835820	genebody	Up	3.32	3.14813e-05	0.0143791													NM_001159942	+	3740377	3967302	genebody	95343	protein_coding
chr10	Aig1	13663921	13664120	genebody	Up	4.63	3.1437e-05	0.0143791													NM_025446	-	13652709	13868830	genebody	204810	protein_coding
chr10	NA	17769861	17770060	Otherintergenic	Up	3.26	3.1479e-05	0.0143791													NA	.	NA	NA	Otherintergenic	NA	No_anno
chr10	Map3k5	20058021	20058220	genebody	Up	2.27	3.01207e-05	0.0143791													NM_008580	+	19934526	20142750	genebody	123594	protein_coding
chr10	Armc2	41915381	41915580	genebody	Up	3.34	3.14802e-05	0.0143791													NM_001034858	-	41914990	42018382	genebody	102902	protein_coding
chr10	Foxo3	42241721	42241940	genebody	Up	4	2.97904e-05	0.0143791													NM_019740	-	42185786	42276742	genebody	34912	protein_coding
chr10	NA	44987001	44987200	Otherintergenic	Up	3.09	3.14801e-05	0.0143791													NA	.	NA	NA	Otherintergenic	NA	No_anno
chr10	Ctnna3	64178821	64179100	genebody	Up	2.81	2.99481e-05	0.0143791													NM_001164519	+	63821055	65003667	genebody	357905	protein_coding
chr10	Hcfc2	82710921	82711120	genebody	Up	3.15	3.14786e-05	0.0143791													NM_001081218	+	82699007	82741392	genebody	12013	protein_coding
chr10	Anks1b	90756961	90757160	genebody	Up	3.04	2.99495e-05	0.0143791													NM_001177396	+	90576691	90972984	genebody	180369	protein_coding
chr10	NA	91731501	91731700	Genedesert	Up	3.21	3.14806e-05	0.0143791													NA	.	NA	NA	Genedesert	NA	No_anno
chr10	NA	96152701	96152900	Otherintergenic	Up	3.12	3.14789e-05	0.0143791													NA	.	NA	NA	Otherintergenic	NA	No_anno
chr10	Mgat4c	101998041	101998240	genebody	Up	4.25	2.92391e-05	0.0143791													NM_001205098	+	101681487	102391468	genebody	316653	protein_coding
chr10	NA	107455341	107455540	Otherintergenic	Up	3.13	3.14789e-05	0.0143791													NA	.	NA	NA	Otherintergenic	NA	No_anno
chr10	NA	31459061	31459260	Otherintergenic	Down	-1.4	3.14701e-05	0.0143791													NA	.	NA	NA	Otherintergenic	NA	No_anno
chr10	BC048403	121751021	121751220	genebody	Down	-1.14	2.99267e-05	0.0143791													NM_173022	+	121739937	121752859	genebody	11183	protein_coding
chr10	NA	9722341	9722560	Otherintergenic	Up	1.83	2.5547e-05	0.0143566													NA	.	NA	NA	Otherintergenic	NA	No_anno
chr10	Adgb	10402981	10403180	genebody	Up	3.13	2.67884e-05	0.0143566													NM_001127353	-	10335703	10472314	genebody	69234	protein_coding
chr10	NA	12187141	12187380	Otherintergenic	Up	3.37	2.74171e-05	0.0143566													NA	.	NA	NA	Otherintergenic	NA	No_anno
chr10	Map7	20277201	20277420	genebody	Up	4.08	2.57672e-05	0.0143566													NM_001198635	+	20148920	20281590	genebody	128390	protein_coding
chr10	Pde7b	20397781	20398100	genebody	Up	2.66	2.53191e-05	0.0143566													NM_013875	-	20398004	20725068	genebody	327128	protein_coding
chr10	NA	21101921	21102120	Otherintergenic	Up	1.93	2.8767e-05	0.0143566													NA	.	NA	NA	Otherintergenic	NA	No_anno
chr10	NA	40181281	40181540	Otherintergenic	Up	2.58	2.78274e-05	0.0143566													NA	.	NA	NA	Otherintergenic	NA	No_anno
chr10	Pdss2	43232961	43233220	genebody	Up	1.75	2.84352e-05	0.0143566													NM_001168289	+	43221486	43464882	genebody	11604	protein_coding
chr10	Hace1	45597181	45597400	genebody	Up	1.66	2.84742e-05	0.0143566													NM_172473	+	45577829	45712345	genebody	19461	protein_coding
chr10	NA	56986921	56987180	Otherintergenic	Up	1.82	2.55507e-05	0.0143566													NA	.	NA	NA	Otherintergenic	NA	No_anno
chr10	Micu1	59749661	59749860	genebody	Up	3.16	2.67882e-05	0.0143566													NM_144822	+	59702635	59864122	genebody	47125	protein_coding
chr10	NA	61315801	61316000	Otherintergenic	Up	2.59	2.78257e-05	0.0143566													NA	.	NA	NA	Otherintergenic	NA	No_anno
chr10	Lrrc20	61555461	61555660	genebody	Up	Inf	2.58826e-05	0.0143566													NM_153542	+	61475833	61582228	genebody	79727	protein_coding
chr10	Hk1	62273601	62273800	genebody	Up	1.79	2.55479e-05	0.0143566													NM_001146100	-	62268855	62340421	genebody	66721	protein_coding
chr10	Spatc1l	76563301	76563580	Promoter3k	Up	3.15	2.54143e-05	0.0143566													NM_029661	+	76562272	76570200	Promoter3k	1168	protein_coding
chr10	Gnptab	88431241	88431480	genebody	Up	2.24	2.81841e-05	0.0143566													NM_001004164	+	88379412	88447329	genebody	51948	protein_coding
chr10	NA	96340321	96340520	Otherintergenic	Up	3.26	2.6789e-05	0.0143566													NA	.	NA	NA	Otherintergenic	NA	No_anno
chr10	NA	99834741	99835000	Otherintergenic	Up	2.15	2.88994e-05	0.0143566													NA	.	NA	NA	Otherintergenic	NA	No_anno
chr10	NA	100991301	100991520	Genedesert	Up	4.36	2.48832e-05	0.0143566													NA	.	NA	NA	Genedesert	NA	No_anno
chr10	Mettl25	105765741	105765940	genebody	Up	3.29	2.67882e-05	0.0143566													NM_207522	-	105763185	105841380	genebody	75540	protein_coding
chr10	Acss3	107012361	107012580	genebody	Up	2.52	2.7826e-05	0.0143566													NM_198636	-	106965082	107123664	genebody	111194	protein_coding
chr10	NA	111380781	111380980	Otherintergenic	Up	2.46	2.78259e-05	0.0143566													NA	.	NA	NA	Otherintergenic	NA	No_anno
chr10	Tspan8	115829341	115829560	genebody	Up	1.91	2.75032e-05	0.0143566													NM_146010	+	115817284	115849893	genebody	12166	protein_coding
chr10	Ptprr	116218241	116218440	genebody	Up	2.32	2.81829e-05	0.0143566													NM_001161838	+	116177351	116274929	genebody	40989	protein_coding
chr10	NA	117210301	117210520	Otherintergenic	Up	3.25	2.67888e-05	0.0143566													NA	.	NA	NA	Otherintergenic	NA	No_anno
chr10	NA	117878221	117878420	Otherintergenic	Up	Inf	2.8035e-05	0.0143566													NA	.	NA	NA	Otherintergenic	NA	No_anno
chr10	Tmevpg1	118537521	118537720	genebody	Up	2.59	2.78233e-05	0.0143566													NR_104123	-	118502035	118556525	genebody	18905	misc
chr10	Fam19a2	123498921	123499120	genebody	Up	3.15	2.67881e-05	0.0143566													NM_001252387	+	123264076	123741204	genebody	234944	protein_coding
chr10	NA	125548901	125549100	Otherintergenic	Up	3.33	2.67875e-05	0.0143566													NA	.	NA	NA	Otherintergenic	NA	No_anno
chr10	4632428N05Rik	60358041	60358320	genebody	Down	-1.03	2.77205e-05	0.0143566													NM_001159572	+	60346851	60372684	genebody	11329	protein_coding
chr10	Col13a1	61890701	61890900	genebody	Down	-1.13	2.83651e-05	0.0143566													NM_007731	-	61838498	61979108	genebody	88308	protein_coding
chr10	NA	69056501	69056720	Otherintergenic	Down	-1.37	2.40987e-05	0.0143566													NA	.	NA	NA	Otherintergenic	NA	No_anno
chr10	Syde1	78585741	78585960	genebody	Down	-0.96	2.57242e-05	0.0143566													NM_027875	-	78584503	78591964	genebody	6114	protein_coding
chr10	2610008E11Rik	79087921	79088140	genebody	Down	-1.04	2.45258e-05	0.0143566													NM_001004362	-	79064374	79097600	genebody	9570	protein_coding
chr10	Glt8d2	82684341	82684540	genebody	Down	-1.44	2.73062e-05	0.0143566													NM_029102	-	82650433	82690650	genebody	6210	protein_coding
chr10	NA	84344701	84344900	Otherintergenic	Down	-1.09	2.70676e-05	0.0143566													NA	.	NA	NA	Otherintergenic	NA	No_anno
chr10	NA	95374301	95374500	Otherintergenic	Down	-1.12	2.61178e-05	0.0143566													NA	.	NA	NA	Otherintergenic	NA	No_anno
chr10	NA	115904521	115904780	Otherintergenic	Down	-0.94	2.75513e-05	0.0143566													NA	.	NA	NA	Otherintergenic	NA	No_anno
chr10	Best3	117020041	117020280	genebody	Down	-1.14	2.70713e-05	0.0143566													NM_001007583	+	116986314	117025040	genebody	33846	protein_coding
chr10	Lrp1	127588561	127588800	genebody	Down	-1.18	2.70646e-05	0.0143566													NM_008512	-	127538158	127621148	genebody	32468	protein_coding
chr10	NA	30137341	30137580	Otherintergenic	Down	-0.91	2.3876e-05	0.0143297													NA	.	NA	NA	Otherintergenic	NA	No_anno
chr10	D930020B18Rik	121685161	121685380	genebody	Down	-1.13	2.36319e-05	0.0142465													NM_177335	+	121641701	121693914	genebody	43569	protein_coding
chr10	NA	18906141	18906360	Otherintergenic	Down	-1.51	2.33622e-05	0.0141436													NA	.	NA	NA	Otherintergenic	NA	No_anno
chr10	Edar	58660321	58660520	genebody	Up	Inf	2.32955e-05	0.014117													NM_010100	-	58600788	58675696	genebody	15276	protein_coding
chr10	NA	67532701	67533020	Otherintergenic	Up	2.51	2.28507e-05	0.0139375													NA	.	NA	NA	Otherintergenic	NA	No_anno
chr10	NA	83464801	83465020	Otherintergenic	Up	1.51	2.25148e-05	0.0137935													NA	.	NA	NA	Otherintergenic	NA	No_anno
chr10	1700020N01Rik	21607941	21608220	genebody	Up	1.75	2.19815e-05	0.0137914													NR_027968	+	21593145	21622375	genebody	14935	misc
chr10	Pkib	57652201	57652420	Promoter3k	Up	4	2.24364e-05	0.0137914													NM_001190402	+	57650981	57741112	Promoter3k	1329	protein_coding
chr10	Gcc2	58297801	58298020	genebody	Up	4.01	2.24357e-05	0.0137914													NM_027375	+	58255526	58305592	genebody	42384	protein_coding
chr10	Bicc1	70982181	70982380	genebody	Up	4.01	2.24358e-05	0.0137914													NM_031397	-	70925096	71159634	genebody	177354	protein_coding
chr10	Kitl	100051701	100051940	genebody	Up	4.04	2.24358e-05	0.0137914													NM_013598	+	100015824	100100412	genebody	35996	protein_coding
chr10	NA	7396041	7396260	Otherintergenic	Down	-1.32	2.19087e-05	0.0137914													NA	.	NA	NA	Otherintergenic	NA	No_anno
chr10	NA	93397461	93397720	Otherintergenic	Down	-0.94	2.18598e-05	0.0137914													NA	.	NA	NA	Otherintergenic	NA	No_anno
chr10	Grip1	119721601	119721800	genebody	Down	-1.25	2.19174e-05	0.0137914													NM_001277293	+	119454034	120087260	genebody	267666	protein_coding
chr10	Tbk1	121569141	121569340	genebody	Down	-1.09	2.19606e-05	0.0137914													NM_019786	-	121546456	121586794	genebody	17554	protein_coding
chr10	NA	122141501	122141700	Otherintergenic	Down	-1.07	2.18707e-05	0.0137914													NA	.	NA	NA	Otherintergenic	NA	No_anno
chr10	NA	5311841	5312060	Otherintergenic	Up	Inf	2.1419e-05	0.0137481													NA	.	NA	NA	Otherintergenic	NA	No_anno
chr10	NA	15471921	15472220	Genedesert	Up	Inf	2.06582e-05	0.0136314													NA	.	NA	NA	Genedesert	NA	No_anno
chr10	Lace1	42426861	42427060	genebody	Up	2.77	2.10333e-05	0.0136314													NM_145743	-	42312585	42478565	genebody	51605	protein_coding
chr10	NA	59648241	59648460	Otherintergenic	Up	2.42	1.99017e-05	0.0136314													NA	.	NA	NA	Otherintergenic	NA	No_anno
chr10	Micu1	59809101	59809360	genebody	Up	2.58	2.02789e-05	0.0136314													NM_144822	+	59702635	59864122	genebody	106595	protein_coding
chr10	Agpat3	78337121	78337320	genebody	Up	2.79	2.10328e-05	0.0136314													NM_053014	-	78271563	78351700	genebody	14480	protein_coding
chr10	Hcfc2	82739641	82739900	genebody	Up	2.85	2.10334e-05	0.0136314													NM_001081218	+	82699007	82741392	genebody	40763	protein_coding
chr10	Btbd11	85628921	85629160	genebody	Up	2.77	2.10336e-05	0.0136314													NM_001017525	+	85598411	85660292	genebody	30629	protein_coding
chr10	NA	93323561	93323760	Otherintergenic	Up	2.86	2.10334e-05	0.0136314													NA	.	NA	NA	Otherintergenic	NA	No_anno
chr10	Ccdc41	94755301	94755560	genebody	Up	2.79	2.1033e-05	0.0136314													NM_029852	+	94688790	94790336	genebody	66640	protein_coding
chr10	Usp15	123189821	123190040	genebody	Up	2.71	2.10328e-05	0.0136314													NM_027604	-	123113244	123196923	genebody	6993	protein_coding
chr10	NA	40537301	40537600	Otherintergenic	Down	-1.04	2.03957e-05	0.0136314													NA	.	NA	NA	Otherintergenic	NA	No_anno
chr10	Dna2	62950841	62951120	genebody	Down	-1.03	1.99287e-05	0.0136314													NM_177372	+	62947029	62974188	genebody	3951	protein_coding
chr10	NA	84566441	84566640	Otherintergenic	Down	-1.03	2.06802e-05	0.0136314													NA	.	NA	NA	Otherintergenic	NA	No_anno
chr10	Tjp3	81279341	81279580	genebody	Down	-0.99	1.90744e-05	0.0133654													NM_001282096	-	81273188	81285781	genebody	6321	protein_coding
chr10	NA	92753801	92754040	Otherintergenic	Down	-1.01	1.89604e-05	0.0133608													NA	.	NA	NA	Otherintergenic	NA	No_anno
chr10	NA	84474881	84475080	Otherintergenic	Up	4.41	1.89046e-05	0.0133417													NA	.	NA	NA	Otherintergenic	NA	No_anno
chr10	NA	4213121	4213320	Otherintergenic	Up	3.36	1.8334e-05	0.0131002													NA	.	NA	NA	Otherintergenic	NA	No_anno
chr10	NA	121327441	121327700	Otherintergenic	Up	2.76	1.76964e-05	0.0129343													NA	.	NA	NA	Otherintergenic	NA	No_anno
chr10	Atcay	81213761	81214060	genebody	Down	-1.27	1.76345e-05	0.0129093													NM_178662	-	81204513	81230779	genebody	16869	protein_coding
chr10	Utrn	12745641	12745880	genebody	Up	3.47	1.58208e-05	0.0125441													NM_011682	-	12382188	12861735	genebody	115975	protein_coding
chr10	Hivep2	14150641	14150840	genebody	Up	3.22	1.632e-05	0.0125441													NM_010437	+	13966379	14151378	genebody	184361	protein_coding
chr10	NA	44757041	44757280	Otherintergenic	Up	2.79	1.65431e-05	0.0125441													NA	.	NA	NA	Otherintergenic	NA	No_anno
chr10	NA	47138041	47138260	Genedesert	Up	1.99	1.51327e-05	0.0125441													NA	.	NA	NA	Genedesert	NA	No_anno
chr10	Mcu	59582901	59583120	genebody	Up	3.53	1.4773e-05	0.0125441													NM_001033259	-	59446984	59616692	genebody	33682	protein_coding
chr10	NA	70093441	70093640	Otherintergenic	Up	2.79	1.65436e-05	0.0125441													NA	.	NA	NA	Otherintergenic	NA	No_anno
chr10	2310015B20Rik	70212781	70213000	genebody	Up	2.88	1.65434e-05	0.0125441													NR_038041	+	70204667	70219711	genebody	8223	misc
chr10	Syt1	108593541	108593760	genebody	Up	1.98	1.51312e-05	0.0125441													NM_001252342	-	108497650	109010975	genebody	417325	protein_coding
chr10	NA	114321821	114322020	Genedesert	Up	Inf	1.5817e-05	0.0125441													NA	.	NA	NA	Genedesert	NA	No_anno
chr10	Grip1	119743541	119743820	genebody	Up	2.12	1.59165e-05	0.0125441													NM_001277293	+	119454034	120087260	genebody	289646	protein_coding
chr10	Myo1a	127717661	127717920	genebody	Up	1.59	1.47625e-05	0.0125441													NM_001081219	+	127705256	127720940	genebody	12534	protein_coding
chr10	NA	37970941	37971200	Genedesert	Down	-1.21	1.65043e-05	0.0125441													NA	.	NA	NA	Genedesert	NA	No_anno
chr10	Mcm9	53541701	53541900	genebody	Down	-1.24	1.60223e-05	0.0125441													NM_027830	-	53537324	53630439	genebody	88639	protein_coding
chr10	H2afy2	61753181	61753440	genebody	Down	-1.17	1.58787e-05	0.0125441													NM_207000	-	61738647	61783864	genebody	30554	protein_coding
chr10	Chst11	83191001	83191280	genebody	Down	-1.21	1.55406e-05	0.0125441													NM_021439	+	82985497	83195891	genebody	205643	protein_coding
chr10	NA	111520021	111520240	Otherintergenic	Down	-1.14	1.63381e-05	0.0125441													NA	.	NA	NA	Otherintergenic	NA	No_anno
chr10	Ptprb	116387561	116387800	genebody	Down	-1.31	1.53947e-05	0.0125441													NM_029928	+	116301374	116389538	genebody	86306	protein_coding
chr10	Slc35e3	117736001	117736260	genebody	Down	-1.08	1.65613e-05	0.0125441													NM_029875	-	117733678	117746358	genebody	10228	protein_coding
chr10	NA	121514281	121514480	Otherintergenic	Down	-1.08	1.63385e-05	0.0125441													NA	.	NA	NA	Otherintergenic	NA	No_anno
chr10	Ppm1h	122791221	122791460	genebody	Up	2.95	1.46913e-05	0.0125427													NM_001110218	+	122678762	122945793	genebody	112578	protein_coding
chr10	NA	18583441	18583780	Otherintergenic	Up	2.48	1.45893e-05	0.0124887													NA	.	NA	NA	Otherintergenic	NA	No_anno
chr10	NA	58225261	58225500	Otherintergenic	Down	-0.44	1.3996e-05	0.0121821													NA	.	NA	NA	Otherintergenic	NA	No_anno
chr10	Srgap1	121958761	121959020	genebody	Down	-1.26	1.3831e-05	0.0121006													NM_001081037	-	121780991	122047315	genebody	88425	protein_coding
chr10	NA	13885821	13886020	Otherintergenic	Up	2.53	1.36938e-05	0.0120691													NA	.	NA	NA	Otherintergenic	NA	No_anno
chr10	NA	18860961	18861160	Otherintergenic	Up	2.41	1.36952e-05	0.0120691													NA	.	NA	NA	Otherintergenic	NA	No_anno
chr10	Prep	45095081	45095300	genebody	Down	-1.24	1.2625e-05	0.0117884													NM_011156	+	45067214	45158995	genebody	27976	protein_coding
chr10	Fam13c	70544481	70544720	genebody	Down	-1.14	1.25235e-05	0.0117884													NM_001143776	+	70440910	70558732	genebody	103690	protein_coding
chr10	NA	126273801	126274040	Otherintergenic	Up	2.29	1.20415e-05	0.0116305													NA	.	NA	NA	Otherintergenic	NA	No_anno
chr10	NA	63421741	63421940	Otherintergenic	Down	-1.16	1.21719e-05	0.0116305													NA	.	NA	NA	Otherintergenic	NA	No_anno
chr10	Utrn	12475441	12475640	genebody	Up	2.01	1.1598e-05	0.011462													NM_011682	-	12382188	12861735	genebody	386195	protein_coding
chr10	NA	115620701	115620940	Otherintergenic	Down	-1.45	1.14958e-05	0.0114265													NA	.	NA	NA	Otherintergenic	NA	No_anno
chr10	Ulbp1	7474621	7474840	Promoter3k	Down	-2.21	1.11785e-05	0.0112768													NM_029975	-	7444873	7473477	Promoter3k	-1253	protein_coding
chr10	Oit3	59422921	59423160	genebody	Up	Inf	1.10815e-05	0.0112694													NM_010959	-	59422960	59441779	genebody	18739	protein_coding
chr10	Tph2	115099961	115100240	genebody	Up	2.88	1.11639e-05	0.0112694													NM_173391	-	115078641	115185022	genebody	84922	protein_coding
chr10	NA	125658561	125658760	Otherintergenic	Down	-1.39	1.08677e-05	0.0112582													NA	.	NA	NA	Otherintergenic	NA	No_anno
chr10	Rnf126	79761501	79761740	genebody	Down	-0.88	1.07048e-05	0.0111549													NR_027505	-	79758515	79766952	genebody	5332	misc
chr10	Rev3l	39825041	39825340	genebody	Up	3.81	1.037e-05	0.0109613													NM_011264	+	39732160	39875205	genebody	93030	protein_coding
chr10	Dux	58231401	58231740	Promoter3k	Up	1.77	1.01775e-05	0.0109173													NM_001081954	-	58230651	58232675	Promoter3k	1105	protein_coding
chr10	Dux	58232121	58232820	ProximalPromoter	Down	-0.53	1.01428e-05	0.0109106													NM_001081954	-	58230651	58232675	ProximalPromoter	205	protein_coding
chr10	NA	113025301	113025580	Genedesert	Up	4.26	9.93301e-06	0.0107498													NA	.	NA	NA	Genedesert	NA	No_anno
chr10	NA	40943681	40943920	Otherintergenic	Up	2.98	9.88244e-06	0.0107295													NA	.	NA	NA	Otherintergenic	NA	No_anno
chr10	Nhsl1	18481101	18481440	genebody	Down	-1.09	9.81326e-06	0.0106855													NM_001163592	+	18469981	18533891	genebody	11289	protein_coding
chr10	Cdk17	93200481	93200680	genebody	Up	1.98	9.40331e-06	0.0105038													NM_146239	+	93160876	93241342	genebody	39704	protein_coding
chr10	Celf5	81471261	81471600	genebody	Down	-1.15	9.48131e-06	0.0105038													NM_176954	-	81459228	81482709	genebody	11279	protein_coding
chr10	Tmem259	79978381	79978580	genebody	Down	-1.31	9.25909e-06	0.0104953													NM_001003949	-	79977120	79984330	genebody	5850	protein_coding
chr10	NA	62527301	62527660	Otherintergenic	Down	-1.04	9.12087e-06	0.0103863													NA	.	NA	NA	Otherintergenic	NA	No_anno
chr10	Tbk1	121575921	121576160	genebody	Up	2.32	9.07401e-06	0.0103479													NM_019786	-	121546456	121586794	genebody	10754	protein_coding
chr10	Mthfd1l	4013821	4014060	genebody	Down	-1.18	8.99346e-06	0.0103479													NM_172308	+	3973075	4156130	genebody	40865	protein_coding
chr10	NA	22054001	22054240	Otherintergenic	Up	4.6	8.95965e-06	0.0103416													NA	.	NA	NA	Otherintergenic	NA	No_anno
chr10	Ifngr1	19610621	19610920	genebody	Up	2.44	8.90294e-06	0.0102953													NM_010511	+	19591958	19610225	genebody	18812	protein_coding
chr10	Chst3	60186621	60186920	genebody	Down	-1.16	8.76177e-06	0.0102144													NM_016803	-	60181528	60219260	genebody	32490	protein_coding
chr10	NA	98599601	98599860	Genedesert	Up	3.43	8.55739e-06	0.0100832													NA	.	NA	NA	Genedesert	NA	No_anno
chr10	NA	58228021	58228340	Otherintergenic	Up	1.18	8.47438e-06	0.0100205													NA	.	NA	NA	Otherintergenic	NA	No_anno
chr10	NA	126086961	126087160	Otherintergenic	Up	Inf	8.48456e-06	0.0100205													NA	.	NA	NA	Otherintergenic	NA	No_anno
chr10	Lrp1	127593941	127594180	genebody	Down	-1.12	8.28769e-06	0.00997979													NM_008512	-	127538158	127621148	genebody	27088	protein_coding
chr10	Aig1	13784241	13784520	genebody	Up	2.61	7.86991e-06	0.00997133													NM_025446	-	13652709	13868830	genebody	84450	protein_coding
chr10	D10Bwg1379e	18600501	18600760	genebody	Up	2.98	7.4307e-06	0.00997133													NM_001033258	-	18588011	18743758	genebody	143128	protein_coding
chr10	Eya4	23171961	23172160	genebody	Up	2.36	8.10188e-06	0.00997133													NM_010167	-	23104168	23349903	genebody	177843	protein_coding
chr10	NA	41432381	41432600	Otherintergenic	Up	2.61	7.86984e-06	0.00997133													NA	.	NA	NA	Otherintergenic	NA	No_anno
chr10	Pdss2	43437981	43438220	genebody	Up	4.35	7.90784e-06	0.00997133													NM_001168289	+	43221486	43464882	genebody	216614	protein_coding
chr10	Sim1	50930921	50931220	genebody	Up	2.62	7.32517e-06	0.00997133													NM_011376	+	50895651	50989152	genebody	35419	protein_coding
chr10	NA	67806401	67806600	Otherintergenic	Up	4.35	7.90784e-06	0.00997133													NA	.	NA	NA	Otherintergenic	NA	No_anno
chr10	Ank3	69694721	69694980	genebody	Up	2.33	8.09997e-06	0.00997133													NM_170688	+	69533708	70027436	genebody	161142	protein_coding
chr10	Syt1	108998561	108998780	genebody	Up	4.13	7.90747e-06	0.00997133													NM_001252342	-	108497650	109010975	genebody	12305	protein_coding
chr10	NA	110386761	110386980	Otherintergenic	Up	4.16	7.90744e-06	0.00997133													NA	.	NA	NA	Otherintergenic	NA	No_anno
chr10	NA	115716321	115716560	Otherintergenic	Up	2.38	6.46445e-06	0.00997133													NA	.	NA	NA	Otherintergenic	NA	No_anno
chr10	Msrb3	120840561	120840780	genebody	Up	3.03	7.43154e-06	0.00997133													NM_177092	-	120781101	120898971	genebody	58301	protein_coding
chr10	Lemd3	120933841	120934080	genebody	Up	2.58	7.86839e-06	0.00997133													NM_001081193	-	120923411	120979330	genebody	45370	protein_coding
chr10	NA	121353361	121353640	Otherintergenic	Up	2.26	7.59791e-06	0.00997133													NA	.	NA	NA	Otherintergenic	NA	No_anno
chr10	Fam19a2	123277821	123278020	genebody	Up	3	7.98967e-06	0.00997133													NM_001252387	+	123264076	123741204	genebody	13844	protein_coding
chr10	Unc5b	60777401	60777720	genebody	Down	-1	7.61806e-06	0.00997133													NM_029770	-	60762595	60831581	genebody	54021	protein_coding
chr10	Lrrc20	61580301	61580500	genebody	Down	-1.3	7.68676e-06	0.00997133													NM_153542	+	61475833	61582228	genebody	104567	protein_coding
chr10	Bc1	80194761	80194980	genebody	Down	-1.29	7.0006e-06	0.00997133													NR_038088	-	79697305	80369637	genebody	174767	misc
chr10	Map3k5	20017681	20017900	genebody	Down	-1.44	6.29073e-06	0.0098853													NM_008580	+	19934526	20142750	genebody	83264	protein_coding
chr10	Pcnt	76355161	76355400	genebody	Down	-1.21	5.7372e-06	0.00947024													NM_008787	-	76351254	76442912	genebody	87632	protein_coding
chr10	NA	96204661	96204940	Otherintergenic	Up	2.66	5.72654e-06	0.0094677													NA	.	NA	NA	Otherintergenic	NA	No_anno
chr10	NA	116409461	116409740	Otherintergenic	Down	-1.49	5.73e-06	0.0094677													NA	.	NA	NA	Otherintergenic	NA	No_anno
chr10	Nhsl1	18420341	18420640	genebody	Up	Inf	5.54324e-06	0.00941657													NM_173390	+	18407675	18533891	genebody	12815	protein_coding
chr10	Tbxa2r	81333201	81333460	genebody	Down	-1.07	5.54819e-06	0.00941657													NM_001277265	+	81328703	81335174	genebody	4627	protein_coding
chr10	NA	72843941	72844160	Otherintergenic	Up	4.66	5.50421e-06	0.00939062													NA	.	NA	NA	Otherintergenic	NA	No_anno
chr10	Kcnmb4	116429581	116429900	genebody	Up	2.03	5.39034e-06	0.00926671													NM_021452	-	116417868	116473523	genebody	43783	protein_coding
chr10	NA	44783781	44784020	Otherintergenic	Up	1.99	5.1508e-06	0.00902499													NA	.	NA	NA	Otherintergenic	NA	No_anno
chr10	NA	57161401	57161680	Otherintergenic	Up	Inf	4.76243e-06	0.00860005													NA	.	NA	NA	Otherintergenic	NA	No_anno
chr10	Foxo3	42197681	42197960	genebody	Down	-0.98	4.65951e-06	0.00860005													NM_019740	-	42185786	42276742	genebody	78922	protein_coding
chr10	Syn3	86281301	86281500	genebody	Up	2.08	4.58768e-06	0.00852313													NM_013722	-	86048746	86498896	genebody	217496	protein_coding
chr10	NA	30898061	30898300	Otherintergenic	Up	4.19	4.54874e-06	0.00849644													NA	.	NA	NA	Otherintergenic	NA	No_anno
chr10	Prep	45099441	45099660	genebody	Up	3.25	4.54281e-06	0.00849644													NM_011156	+	45067214	45158995	genebody	32336	protein_coding
chr10	Man1a	53968701	53968940	genebody	Up	2.74	4.28878e-06	0.00835041													NM_008548	-	53906033	54075796	genebody	106976	protein_coding
chr10	NA	44728121	44728380	Otherintergenic	Up	1.72	4.19984e-06	0.00833382													NA	.	NA	NA	Otherintergenic	NA	No_anno
chr10	NA	32938981	32939200	Otherintergenic	Down	-1.77	4.12418e-06	0.0082628													NA	.	NA	NA	Otherintergenic	NA	No_anno
chr10	Eya4	23175021	23175240	genebody	Up	2.44	4.02887e-06	0.00823911													NM_010167	-	23104168	23349903	genebody	174773	protein_coding
chr10	Ptprr	116129161	116129440	genebody	Up	3.71	3.95999e-06	0.00823911													NM_011217	+	116018363	116274929	genebody	110937	protein_coding
chr10	Kcnmb4	116428321	116428540	genebody	Down	-1.28	4.09911e-06	0.00823911													NM_021452	-	116417868	116473523	genebody	45093	protein_coding
chr10	Pofut2	77260841	77261120	Promoter3k	Down	-1.02	3.90342e-06	0.0081992													NM_030262	+	77259300	77269586	Promoter3k	1680	protein_coding
chr10	Grik2	49535541	49535740	genebody	Up	3.4	3.69254e-06	0.0079902													NM_001111268	-	49099463	49788754	genebody	253114	protein_coding
chr10	NA	38776121	38776340	Genedesert	Down	-1.24	3.25779e-06	0.00746329													NA	.	NA	NA	Genedesert	NA	No_anno
chr10	Msrb3	120886121	120886380	genebody	Down	-1.15	3.03049e-06	0.00721923													NM_177092	-	120781101	120898971	genebody	12721	protein_coding
chr10	Ank3	69640321	69640560	genebody	Up	2.58	2.92132e-06	0.00716961													NM_170688	+	69533708	70027436	genebody	106732	protein_coding
chr10	NA	122183701	122183900	Otherintergenic	Up	2.77	2.88523e-06	0.00716961													NA	.	NA	NA	Otherintergenic	NA	No_anno
chr10	NA	51444921	51445180	Otherintergenic	Down	-0.97	2.43886e-06	0.00691354													NA	.	NA	NA	Otherintergenic	NA	No_anno
chr10	Med16	79903081	79903360	genebody	Down	-1.19	2.35529e-06	0.00683429													NM_198107	-	79894707	79908938	genebody	5718	protein_coding
chr10	NA	70032081	70032300	Otherintergenic	Up	2.06	2.32327e-06	0.0068095													NA	.	NA	NA	Otherintergenic	NA	No_anno
chr10	NA	62171841	62172160	Otherintergenic	Down	-1.16	2.25697e-06	0.00671426													NA	.	NA	NA	Otherintergenic	NA	No_anno
chr10	NA	66162321	66162620	Genedesert	Down	-1.1	1.9688e-06	0.00632994													NA	.	NA	NA	Genedesert	NA	No_anno
chr10	Fzr1	81371341	81371620	genebody	Down	-0.99	1.80621e-06	0.00615914													NM_019757	-	81366879	81378370	genebody	6890	protein_coding
chr10	NA	117473501	117473780	Otherintergenic	Up	Inf	1.67352e-06	0.00601781													NA	.	NA	NA	Otherintergenic	NA	No_anno
chr10	NA	58239501	58239860	Otherintergenic	Up	0.79	1.56994e-06	0.00594578													NA	.	NA	NA	Otherintergenic	NA	No_anno
chr10	NA	68995201	68995480	Otherintergenic	Up	3.04	1.62824e-06	0.00594578													NA	.	NA	NA	Otherintergenic	NA	No_anno
chr10	Bicc1	71102921	71103120	genebody	Up	Inf	1.61827e-06	0.00594578													NM_031397	-	70925096	71159634	genebody	56614	protein_coding
chr10	NA	96220501	96220740	Otherintergenic	Up	Inf	1.61828e-06	0.00594578													NA	.	NA	NA	Otherintergenic	NA	No_anno
chr10	NA	87972641	87972900	Otherintergenic	Up	4.5	1.52887e-06	0.00592877													NA	.	NA	NA	Otherintergenic	NA	No_anno
chr10	NA	56276161	56276400	Otherintergenic	Down	-1.36	1.38016e-06	0.00570812													NA	.	NA	NA	Otherintergenic	NA	No_anno
chr10	BC048403	121750661	121750920	genebody	Down	-1.13	1.12487e-06	0.00516482													NM_173022	+	121739937	121752859	genebody	10853	protein_coding
chr10	Mgat4c	101963721	101964000	genebody	Up	4.34	8.98907e-07	0.00469544													NM_001205098	+	101681487	102391468	genebody	282373	protein_coding
chr10	NA	58226521	58226880	Otherintergenic	Up	1.6	8.77613e-07	0.00468154													NA	.	NA	NA	Otherintergenic	NA	No_anno
chr10	NA	43817101	43817400	Otherintergenic	Up	2.29	7.8726e-07	0.00445076													NA	.	NA	NA	Otherintergenic	NA	No_anno
chr10	Rfx4	84760361	84760680	genebody	Down	-1.24	6.54906e-07	0.00425592													NM_001024918	+	84756048	84906536	genebody	4472	protein_coding
chr10	NA	69323901	69324200	Otherintergenic	Down	-1.56	6.18914e-07	0.00407928													NA	.	NA	NA	Otherintergenic	NA	No_anno
chr10	Fig4	41206221	41206500	genebody	Up	2.54	5.73233e-07	0.00390547													NM_133999	-	41188172	41303241	genebody	96881	protein_coding
chr10	Syne1	5361661	5362000	genebody	Up	2.74	4.65501e-07	0.00366363													NM_153399	-	5336949	5550692	genebody	188862	protein_coding
chr10	Bicc1	70946281	70946620	genebody	Down	-1.18	4.34356e-07	0.00353528													NM_031397	-	70925096	71159634	genebody	213184	protein_coding
chr10	NA	41399121	41399440	Otherintergenic	Down	-0.93	3.87402e-07	0.00348563													NA	.	NA	NA	Otherintergenic	NA	No_anno
chr10	Zbtb7a	81148281	81148600	genebody	Down	-1.01	2.48141e-07	0.00293597													NM_010731	+	81136271	81151657	genebody	12169	protein_coding
chr10	NA	72376501	72376880	Otherintergenic	Up	2.86	2.19353e-07	0.00280241													NA	.	NA	NA	Otherintergenic	NA	No_anno
chr10	BC048403	121744161	121744440	genebody	Up	3.67	1.59357e-07	0.00247702													NM_173022	+	121739937	121752859	genebody	4363	protein_coding
chr10	Grin3b	79977241	79977560	genebody	Down	-1.16	1.58852e-07	0.00247702													NM_130455	+	79970724	79977190	genebody	6676	protein_coding
chr10	Aifm2	61725881	61726240	genebody	Down	-0.99	1.09499e-07	0.00208412													NM_153779	+	61720649	61738652	genebody	5411	protein_coding
chr10	NA	75855761	75856140	Otherintergenic	Down	-1.07	1.06983e-07	0.00205722													NA	.	NA	NA	Otherintergenic	NA	No_anno
chr10	Gipc3	81337941	81338320	genebody	Down	-1.18	7.5207e-08	0.00185081													NM_148951	-	81337762	81343266	genebody	5136	protein_coding
chr10	NA	29654901	29655320	Otherintergenic	Up	4.16	5.40243e-08	0.00165196													NA	.	NA	NA	Otherintergenic	NA	No_anno
chr10	Tle2	81587601	81587960	genebody	Down	-1	5.26032e-08	0.00163531													NM_001252401	+	81575287	81590473	genebody	12493	protein_coding
chr10	Kif5a	127245381	127245760	genebody	Down	-1.15	1.43916e-08	0.000925655													NM_001039000	-	127225695	127263363	genebody	17793	protein_coding
chr10	NA	96591221	96591580	Otherintergenic	Up	3.23	3.01961e-09	0.000352023													NA	.	NA	NA	Otherintergenic	NA	No_anno
chr11	NA	113771301	113771620	Otherintergenic	Down	-0.97	0.000241515	0.0470729													NA	.	NA	NA	Otherintergenic	NA	No_anno
chr11	Rbfox3	118793681	118793920	genebody	Down	-0.87	0.000236636	0.0461509													NM_001039168	-	118489760	118909572	genebody	115772	protein_coding
chr11	Msi2	88625401	88625660	genebody	Down	-1.03	0.000228475	0.0446153													NM_054043	-	88339382	88718229	genebody	92699	protein_coding
chr11	Ccdc40	119259881	119260160	genebody	Down	-0.9	0.00022126	0.0432697													NM_175430	+	119228572	119265212	genebody	31448	protein_coding
chr11	Sfi1	3187201	3187500	genebody	Up	1.38	0.000214308	0.0419586													NM_030207	-	3131850	3193463	genebody	6113	protein_coding
chr11	NA	6244401	6244620	Otherintergenic	Down	-0.93	0.000206125	0.0403947													NA	.	NA	NA	Otherintergenic	NA	No_anno
chr11	NA	105460801	105461020	Otherintergenic	Up	2.27	0.000192818	0.0378586													NA	.	NA	NA	Otherintergenic	NA	No_anno
chr11	NA	59626561	59626820	Otherintergenic	Up	1.76	0.000190488	0.0374131													NA	.	NA	NA	Otherintergenic	NA	No_anno
chr11	NA	76715681	76715900	Otherintergenic	Down	-1.07	0.000176485	0.0347761													NA	.	NA	NA	Otherintergenic	NA	No_anno
chr11	Hdac5	102202501	102202820	genebody	Down	-0.84	0.000160599	0.0317869													NM_001284250	-	102195747	102230172	genebody	27512	protein_coding
chr11	Obscn	59013801	59014040	genebody	Down	-0.92	0.000155257	0.0307653													NM_199152	-	59012141	59136375	genebody	122455	protein_coding
chr11	Kat2a	100708501	100708800	genebody	Down	-0.87	0.000145845	0.0289681													NM_001038010	-	100704746	100712467	genebody	3817	protein_coding
chr11	A430071A18Rik	119831441	119831720	Promoter3k	Up	1.77	0.000144636	0.0287309													NR_045313	-	119820811	119834365	Promoter3k	2785	misc
chr11	Stat3	100905881	100906120	genebody	Down	-0.98	0.000139399	0.0277173													NM_011486	-	100886810	100939511	genebody	33511	protein_coding
chr11	Tmem104	115197301	115197620	genebody	Down	-0.95	0.000138779	0.0276205													NM_001033393	+	115187487	115247025	genebody	9973	protein_coding
chr11	NA	50468841	50469060	Otherintergenic	Down	-0.74	0.000120468	0.0241357													NA	.	NA	NA	Otherintergenic	NA	No_anno
chr11	Olfr324	58597461	58597680	ProximalPromoter	Down	-1	0.000119605	0.023968													NM_001011743	+	58597345	58598466	ProximalPromoter	225	protein_coding
chr11	Zfp672	58317141	58317380	genebody	Down	-0.88	0.000119125	0.0238795													NM_001256518	-	58315114	58323113	genebody	5853	protein_coding
chr11	Rhbdf2	116605661	116605900	genebody	Down	-0.86	0.000111983	0.0225837													NM_001167680	-	116598166	116624252	genebody	18472	protein_coding
chr11	NA	22826621	22826840	Otherintergenic	Down	-0.95	0.000111218	0.0224537													NA	.	NA	NA	Otherintergenic	NA	No_anno
chr11	Rab11fip4	79595541	79595760	genebody	Down	-0.91	0.000107789	0.0218229													NM_175543	+	79591212	79694012	genebody	4438	protein_coding
chr11	Atp2a3	72982821	72983040	genebody	Down	-1.06	0.000106048	0.0214931													NM_016745	+	72961169	72993043	genebody	21761	protein_coding
chr11	NA	94530661	94530880	Otherintergenic	Down	-1.04	0.000104148	0.02115													NA	.	NA	NA	Otherintergenic	NA	No_anno
chr11	Azi1	120075601	120075860	genebody	Down	-0.95	0.000102359	0.0208216													NM_009734	-	120064430	120086827	genebody	11097	protein_coding
chr11	Pelp1	70405561	70405800	genebody	Up	2.77	0.000100874	0.0205367													NM_029231	-	70392881	70410031	genebody	4351	protein_coding
chr11	NA	86881221	86881420	Otherintergenic	Up	Inf	9.94134e-05	0.0202891													NA	.	NA	NA	Otherintergenic	NA	No_anno
chr11	Slit3	35211801	35212000	genebody	Down	-0.99	9.92671e-05	0.0202766													NM_011412	+	35121456	35708507	genebody	90444	protein_coding
chr11	Eftud2	102860361	102860560	genebody	Up	2.51	9.7618e-05	0.0200763													NM_001109995	-	102838472	102880975	genebody	20515	protein_coding
chr11	NA	48778281	48778480	Otherintergenic	Down	-1.23	9.66985e-05	0.0199655													NA	.	NA	NA	Otherintergenic	NA	No_anno
chr11	NA	84771721	84771920	Otherintergenic	Up	Inf	9.65643e-05	0.0199421													NA	.	NA	NA	Otherintergenic	NA	No_anno
chr11	Rasgef1c	49929581	49929780	genebody	Up	2.15	9.63038e-05	0.019917													NM_029004	+	49901835	49980223	genebody	27845	protein_coding
chr11	Asic2	81068261	81068460	genebody	Up	1.74	9.51494e-05	0.0198028													NM_007384	-	80880163	81152903	genebody	84543	protein_coding
chr11	NA	117898061	117898260	Otherintergenic	Down	-1.74	9.48161e-05	0.0197639													NA	.	NA	NA	Otherintergenic	NA	No_anno
chr11	NA	112528861	112529180	Otherintergenic	Up	2.49	9.4624e-05	0.0197484													NA	.	NA	NA	Otherintergenic	NA	No_anno
chr11	Aftph	20685561	20685780	genebody	Up	2.83	9.36524e-05	0.0196299													NM_181411	-	20685085	20741548	genebody	55878	protein_coding
chr11	NA	4474401	4474600	Otherintergenic	Down	-1.22	9.33914e-05	0.0195938													NA	.	NA	NA	Otherintergenic	NA	No_anno
chr11	Unc119	78347921	78348120	genebody	Down	-1.25	9.33916e-05	0.0195938													NM_011676	+	78343522	78349156	genebody	4498	protein_coding
chr11	NA	47690841	47691040	Otherintergenic	Up	2.64	9.30401e-05	0.0195741													NA	.	NA	NA	Otherintergenic	NA	No_anno
chr11	NA	54427901	54428100	Otherintergenic	Up	1.5	9.29717e-05	0.0195663													NA	.	NA	NA	Otherintergenic	NA	No_anno
chr11	NA	24424601	24424800	Genedesert	Up	2.15	9.07436e-05	0.0194567													NA	.	NA	NA	Genedesert	NA	No_anno
chr11	NA	37151121	37151320	Otherintergenic	Up	2.28	9.1457e-05	0.0194567													NA	.	NA	NA	Otherintergenic	NA	No_anno
chr11	NA	37739361	37739560	Genedesert	Up	Inf	9.1387e-05	0.0194567													NA	.	NA	NA	Genedesert	NA	No_anno
chr11	NA	66676541	66676740	Otherintergenic	Up	2.52	8.97821e-05	0.0194567													NA	.	NA	NA	Otherintergenic	NA	No_anno
chr11	Wdr16	67946101	67946300	genebody	Up	Inf	9.1387e-05	0.0194567													NM_027963	-	67924806	67965642	genebody	19442	protein_coding
chr11	Shpk	73216201	73216400	genebody	Up	2.21	9.14535e-05	0.0194567													NM_029031	+	73199482	73224506	genebody	16818	protein_coding
chr11	Slc6a4	77030441	77030720	genebody	Up	2.28	9.14528e-05	0.0194567													NM_010484	+	76998597	77032343	genebody	31983	protein_coding
chr11	Foxn1	78357881	78358080	genebody	Up	2.19	9.14545e-05	0.0194567													NM_001277290	-	78357577	78386608	genebody	28628	protein_coding
chr11	Mrc2	105295541	105295740	Promoter3k	Up	2.15	9.14542e-05	0.0194567													NM_008626	+	105292646	105351145	Promoter3k	2994	protein_coding
chr11	2017-09-09	117349701	117349900	genebody	Up	Inf	9.1387e-05	0.0194567													NM_001113488	+	117332313	117362325	genebody	17487	protein_coding
chr11	NA	54795661	54795860	Otherintergenic	Down	-1.07	9.15642e-05	0.0194567													NA	.	NA	NA	Otherintergenic	NA	No_anno
chr11	Stard3	98372261	98372460	genebody	Down	-1.13	9.09447e-05	0.0194567													NM_021547	+	98358368	98381112	genebody	13992	protein_coding
chr11	Plekhh3	101166761	101166960	genebody	Down	-1.14	9.07229e-05	0.0194567													NM_146030	-	101162680	101171302	genebody	4442	protein_coding
chr11	Slc38a10	120132321	120132520	genebody	Up	Inf	8.84465e-05	0.0193611													NM_024249	-	120103951	120151351	genebody	18931	protein_coding
chr11	NA	18405501	18405700	Otherintergenic	Up	2.57	8.81383e-05	0.0193436													NA	.	NA	NA	Otherintergenic	NA	No_anno
chr11	Ctc1	69033861	69034120	genebody	Up	1.7	8.71666e-05	0.0191998													NM_001013256	+	69015911	69036473	genebody	18079	protein_coding
chr11	Pitpnc1	107348381	107348580	genebody	Down	-1.66	8.7154e-05	0.0191998													NM_145823	-	107207892	107470720	genebody	122240	protein_coding
chr11	NA	46172601	46172800	Otherintergenic	Up	2.47	8.64195e-05	0.0191876													NA	.	NA	NA	Otherintergenic	NA	No_anno
chr11	1700003F17Rik	82956421	82956620	genebody	Down	-1.12	8.62075e-05	0.0191806													NR_045932	-	82942341	82960681	genebody	4161	misc
chr11	Nxph3	95511221	95511420	genebody	Down	-1.17	8.61704e-05	0.0191806													NM_130858	-	95509846	95514565	genebody	3245	protein_coding
chr11	Skap1	96618361	96618560	genebody	Up	1.95	8.58631e-05	0.0191726													NM_001177898	+	96464591	96759622	genebody	153869	protein_coding
chr11	Ccdc47	106206801	106207000	genebody	Up	4.58	8.58598e-05	0.0191726													NM_026009	-	106199356	106216367	genebody	9467	protein_coding
chr11	Gas7	67658421	67658640	genebody	Up	4.14	8.53375e-05	0.0191502													NM_001277080	+	67596555	67688992	genebody	61975	protein_coding
chr11	NA	88028281	88028480	Otherintergenic	Down	-1.37	8.52059e-05	0.0191361													NA	.	NA	NA	Otherintergenic	NA	No_anno
chr11	Map2k4	65722501	65722700	genebody	Up	1.89	8.45522e-05	0.0190342													NM_009157	-	65688244	65788297	genebody	65697	protein_coding
chr11	Cep112	108540641	108540840	genebody	Up	1.92	8.45461e-05	0.0190342													NM_029606	+	108425266	108860615	genebody	115474	protein_coding
chr11	NA	6698741	6698940	Otherintergenic	Down	-1	8.43116e-05	0.0190342													NA	.	NA	NA	Otherintergenic	NA	No_anno
chr11	Caskin2	115805181	115805380	genebody	Down	-1.36	8.41474e-05	0.0190342													NM_080643	-	115799352	115813592	genebody	8312	protein_coding
chr11	NA	31454301	31454500	Otherintergenic	Down	-1.22	8.32303e-05	0.0189646													NA	.	NA	NA	Otherintergenic	NA	No_anno
chr11	NA	90319181	90319380	Otherintergenic	Down	-0.98	8.35406e-05	0.0189646													NA	.	NA	NA	Otherintergenic	NA	No_anno
chr11	Sfi1	3192941	3193140	Promoter1k	Down	-0.4	8.23825e-05	0.018898													NM_030207	-	3131850	3193463	Promoter1k	423	protein_coding
chr11	Flcn	59802701	59802900	genebody	Down	-0.98	8.20082e-05	0.0188816													NM_001271357	-	59791408	59809601	genebody	6801	protein_coding
chr11	Eml6	29914341	29914540	genebody	Up	3.27	8.14388e-05	0.0188234													NM_146016	-	29743051	30026033	genebody	111593	protein_coding
chr11	Usp36	118263321	118263520	genebody	Up	3.58	8.12452e-05	0.0188116													NM_001033528	-	118259653	118290244	genebody	26824	protein_coding
chr11	NA	9105921	9106140	Otherintergenic	Down	-1.03	8.13373e-05	0.0188116													NA	.	NA	NA	Otherintergenic	NA	No_anno
chr11	Ptchd3	121831181	121831380	Promoter3k	Down	-1.12	8.13258e-05	0.0188116													NM_029049	+	121830218	121843436	Promoter3k	1062	protein_coding
chr11	Slit3	35653521	35653720	genebody	Up	Inf	8.11701e-05	0.0188102													NM_011412	+	35121456	35708507	genebody	532164	protein_coding
chr11	Limk2	3379221	3379420	genebody	Up	2.44	8.00996e-05	0.0187306													NM_010718	-	3343297	3409238	genebody	29918	protein_coding
chr11	Znrf3	5287441	5287640	genebody	Up	Inf	8.05557e-05	0.0187306													NM_001080924	-	5276329	5444847	genebody	157307	protein_coding
chr11	5730522E02Rik	25690781	25690980	genebody	Up	2.26	8.05347e-05	0.0187306													NR_027973	-	25616846	26210576	genebody	519696	misc
chr11	NA	34889841	34890100	Otherintergenic	Up	1.5	8.02079e-05	0.0187306													NA	.	NA	NA	Otherintergenic	NA	No_anno
chr11	NA	96765541	96765740	Otherintergenic	Up	Inf	8.05556e-05	0.0187306													NA	.	NA	NA	Otherintergenic	NA	No_anno
chr11	NA	109132301	109132500	Otherintergenic	Up	Inf	8.05556e-05	0.0187306													NA	.	NA	NA	Otherintergenic	NA	No_anno
chr11	Tubd1	86555221	86555420	genebody	Up	1.89	7.95962e-05	0.0187151													NM_001199045	+	86544991	86567360	genebody	10329	protein_coding
chr11	Nipsnap1	4888501	4888700	genebody	Up	2.69	7.83715e-05	0.0185675													NM_008698	+	4874003	4894200	genebody	14597	protein_coding
chr11	Ccm2	6559161	6559360	Promoter1k	Up	2.76	7.83723e-05	0.0185675													NM_001190344	+	6560183	6596734	Promoter1k	-923	protein_coding
chr11	NA	7781481	7781680	Genedesert	Up	2.67	7.83718e-05	0.0185675													NA	.	NA	NA	Genedesert	NA	No_anno
chr11	Sh3pxd2b	32389981	32390180	genebody	Up	2.14	7.6752e-05	0.0185675													NM_177364	+	32347811	32428183	genebody	42269	protein_coding
chr11	Ranbp17	33485061	33485260	genebody	Up	2.76	7.83724e-05	0.0185675													NM_023146	-	33211794	33513746	genebody	28586	protein_coding
chr11	NA	50521101	50521340	Otherintergenic	Up	2.8	7.67412e-05	0.0185675													NA	.	NA	NA	Otherintergenic	NA	No_anno
chr11	Fat2	55264161	55264360	genebody	Up	2.82	7.83701e-05	0.0185675													NM_001029988	-	55250610	55312257	genebody	47997	protein_coding
chr11	NA	55325401	55325600	Otherintergenic	Up	2.61	7.83709e-05	0.0185675													NA	.	NA	NA	Otherintergenic	NA	No_anno
chr11	Specc1	61965041	61965240	genebody	Up	2.79	7.83714e-05	0.0185675													NM_001281818	+	61956763	62223013	genebody	8377	protein_coding
chr11	Ssh2	77437681	77437880	genebody	Up	2.79	7.83714e-05	0.0185675													NM_177710	+	77216425	77460219	genebody	221355	protein_coding
chr11	NA	89633161	89633360	Otherintergenic	Up	2.13	7.71761e-05	0.0185675													NA	.	NA	NA	Otherintergenic	NA	No_anno
chr11	Brca1	101539321	101539520	genebody	Up	2.57	7.83724e-05	0.0185675													NM_009764	-	101488764	101551955	genebody	12535	protein_coding
chr11	Cd300lg	102051241	102051440	genebody	Up	2.65	7.83699e-05	0.0185675													NM_001160711	+	102041511	102055617	genebody	9829	protein_coding
chr11	NA	111809941	111810140	Genedesert	Up	2.7	7.83709e-05	0.0185675													NA	.	NA	NA	Genedesert	NA	No_anno
chr11	Slc39a11	113520401	113520600	genebody	Up	3.16	7.75185e-05	0.0185675													NM_027216	-	113244855	113565815	genebody	45315	protein_coding
chr11	NA	119591641	119591860	Otherintergenic	Up	Inf	7.78377e-05	0.0185675													NA	.	NA	NA	Otherintergenic	NA	No_anno
chr11	Lrrc48	60370441	60370640	genebody	Down	-1.58	7.62218e-05	0.0185675													NM_029044	+	60353380	60394333	genebody	17160	protein_coding
chr11	Dnah2	69488041	69488240	genebody	Down	-0.94	7.64301e-05	0.0185675													NM_001081330	-	69420809	69549108	genebody	60968	protein_coding
chr11	NA	85998861	85999060	Otherintergenic	Down	-1.19	7.58544e-05	0.0185675													NA	.	NA	NA	Otherintergenic	NA	No_anno
chr11	Ptrf	100964701	100964900	genebody	Down	-1.21	7.80183e-05	0.0185675													NM_008986	-	100956736	100970617	genebody	5817	protein_coding
chr11	Cdk3-ps	116220741	116220940	genebody	Down	-1.03	7.48991e-05	0.0185675													NR_004853	+	116216002	116220287	genebody	4838	misc
chr11	NA	30277241	30277500	Otherintergenic	Up	3.06	7.44231e-05	0.0185346													NA	.	NA	NA	Otherintergenic	NA	No_anno
chr11	NA	115555781	115556040	Otherintergenic	Down	-1.02	7.44755e-05	0.0185346													NA	.	NA	NA	Otherintergenic	NA	No_anno
chr11	NA	22561441	22561660	Otherintergenic	Up	Inf	7.37265e-05	0.0184279													NA	.	NA	NA	Otherintergenic	NA	No_anno
chr11	NA	7607481	7607680	Genedesert	Up	2.16	7.34367e-05	0.0183984													NA	.	NA	NA	Genedesert	NA	No_anno
chr11	NA	32817941	32818140	Otherintergenic	Up	2.06	7.34378e-05	0.0183984													NA	.	NA	NA	Otherintergenic	NA	No_anno
chr11	Pank3	35766761	35766960	Promoter3k	Up	2.11	7.34369e-05	0.0183984													NM_145962	+	35769495	35791285	Promoter3k	-2635	protein_coding
chr11	Chd3	69361761	69362080	genebody	Down	-0.86	7.20943e-05	0.0183907													NM_146019	-	69343273	69369426	genebody	7506	protein_coding
chr11	Sdk2	114008621	114008820	genebody	Up	1.96	7.17613e-05	0.0183311													NM_172800	-	113780790	114065951	genebody	57231	protein_coding
chr11	NA	88246421	88246740	Otherintergenic	Down	-1.09	7.12018e-05	0.0182531													NA	.	NA	NA	Otherintergenic	NA	No_anno
chr11	Tbc1d16	119209201	119209400	genebody	Down	-1.14	7.11806e-05	0.0182531													NM_172443	-	119143043	119228499	genebody	19199	protein_coding
chr11	Specc1	61985681	61985880	genebody	Down	-1.42	7.07016e-05	0.018215													NM_001281818	+	61956763	62223013	genebody	29017	protein_coding
chr11	NA	61396921	61397120	Otherintergenic	Down	-1.12	7.0046e-05	0.0181388													NA	.	NA	NA	Otherintergenic	NA	No_anno
chr11	Myo15	60477741	60477980	genebody	Down	-0.87	6.95335e-05	0.0181024													NM_010862	+	60469339	60528368	genebody	8521	protein_coding
chr11	NA	63929921	63930180	Otherintergenic	Up	2.96	6.87502e-05	0.0180444													NA	.	NA	NA	Otherintergenic	NA	No_anno
chr11	NA	91650461	91650680	Genedesert	Up	Inf	6.8878e-05	0.0180444													NA	.	NA	NA	Genedesert	NA	No_anno
chr11	NA	108870581	108870780	Otherintergenic	Up	2.25	6.78285e-05	0.0179174													NA	.	NA	NA	Otherintergenic	NA	No_anno
chr11	Med9	59960681	59960880	genebody	Down	-0.97	6.78947e-05	0.0179174													NM_138675	+	59948214	59963306	genebody	12566	protein_coding
chr11	NA	58361881	58362140	Otherintergenic	Up	1.86	6.77359e-05	0.0179058													NA	.	NA	NA	Otherintergenic	NA	No_anno
chr11	Bahcc1	120274101	120274300	genebody	Down	-1.06	6.7394e-05	0.0179058													NM_198423	+	120232947	120292297	genebody	41253	protein_coding
chr11	Stard3	98375601	98375820	genebody	Down	-0.99	6.68827e-05	0.0178346													NM_021547	+	98358368	98381112	genebody	17342	protein_coding
chr11	NA	75582761	75583000	Otherintergenic	Down	-1.08	6.68192e-05	0.0178305													NA	.	NA	NA	Otherintergenic	NA	No_anno
chr11	Dnah17	118067661	118067860	genebody	Down	-1.13	6.68156e-05	0.0178305													NM_001167746	-	118021723	118129219	genebody	61459	protein_coding
chr11	Rdm1	101631041	101631260	genebody	Up	2.19	6.60773e-05	0.0177009													NM_025654	+	101627949	101636081	genebody	3201	protein_coding
chr11	Prkca	107981601	107981800	genebody	Down	-2.35	6.60184e-05	0.017694													NM_011101	-	107933387	108343888	genebody	362188	protein_coding
chr11	NA	117485881	117486120	Otherintergenic	Up	2.92	6.57482e-05	0.0176712													NA	.	NA	NA	Otherintergenic	NA	No_anno
chr11	Osbp2	3777521	3777720	genebody	Down	-1.38	6.56692e-05	0.0176712													NM_152818	-	3703731	3863903	genebody	86283	protein_coding
chr11	NA	53491961	53492160	Otherintergenic	Down	-1.2	6.58531e-05	0.0176712													NA	.	NA	NA	Otherintergenic	NA	No_anno
chr11	NA	19461721	19461920	Otherintergenic	Up	3.18	6.50785e-05	0.0176574													NA	.	NA	NA	Otherintergenic	NA	No_anno
chr11	Brip1	86112361	86112580	genebody	Up	Inf	6.40158e-05	0.0176574													NM_178309	-	86058136	86201193	genebody	88723	protein_coding
chr11	NA	90702301	90702500	Otherintergenic	Up	3.98	6.5572e-05	0.0176574													NA	.	NA	NA	Otherintergenic	NA	No_anno
chr11	Skap1	96626881	96627100	genebody	Up	3.93	6.5573e-05	0.0176574													NM_001177898	+	96464591	96759622	genebody	162399	protein_coding
chr11	Leprel4	100411481	100411680	genebody	Up	3.91	6.55727e-05	0.0176574													NM_176830	-	100408750	100414819	genebody	3239	protein_coding
chr11	NA	110880481	110880680	Otherintergenic	Up	3.94	6.55728e-05	0.0176574													NA	.	NA	NA	Otherintergenic	NA	No_anno
chr11	NA	52480761	52480960	Otherintergenic	Down	-1.15	6.51472e-05	0.0176574													NA	.	NA	NA	Otherintergenic	NA	No_anno
chr11	Enthd2	120095601	120095800	genebody	Down	-1.07	6.29935e-05	0.0176005													NM_183137	-	120090522	120098731	genebody	3031	protein_coding
chr11	NA	121922861	121923080	Otherintergenic	Up	4.23	6.28146e-05	0.017574													NA	.	NA	NA	Otherintergenic	NA	No_anno
chr11	Psmc3ip	101093101	101093300	Promoter3k	Up	4.35	6.23288e-05	0.0174721													NM_008949	-	101092141	101095435	Promoter3k	2235	protein_coding
chr11	NA	31213261	31213460	Otherintergenic	Down	-0.94	6.22132e-05	0.0174574													NA	.	NA	NA	Otherintergenic	NA	No_anno
chr11	Pes1	3972181	3972420	genebody	Up	Inf	6.12664e-05	0.0174304													NM_022889	+	3963975	3980004	genebody	8325	protein_coding
chr11	NA	20028521	20028720	Otherintergenic	Up	2.74	6.19474e-05	0.0174304													NA	.	NA	NA	Otherintergenic	NA	No_anno
chr11	NA	22427421	22427620	Otherintergenic	Up	2.82	6.19473e-05	0.0174304													NA	.	NA	NA	Otherintergenic	NA	No_anno
chr11	NA	33175001	33175200	Otherintergenic	Up	2.72	6.19488e-05	0.0174304													NA	.	NA	NA	Otherintergenic	NA	No_anno
chr11	Ebf1	44936461	44936660	genebody	Up	2.89	6.1949e-05	0.0174304													NM_007897	+	44618134	45005172	genebody	318426	protein_coding
chr11	NA	52426421	52426620	Otherintergenic	Up	2.85	6.1947e-05	0.0174304													NA	.	NA	NA	Otherintergenic	NA	No_anno
chr11	NA	53746121	53746320	Otherintergenic	Up	2.85	6.19469e-05	0.0174304													NA	.	NA	NA	Otherintergenic	NA	No_anno
chr11	Stx8	68022301	68022500	genebody	Up	2.75	6.19471e-05	0.0174304													NM_018768	+	67966483	68207148	genebody	55917	protein_coding
chr11	Nup88	70949101	70949300	genebody	Up	2.85	6.19469e-05	0.0174304													NR_075087	-	70943058	70969973	genebody	20773	misc
chr11	Ap2b1	83300761	83300960	Promoter3k	Up	3.49	6.07543e-05	0.0174304													NM_001035854	+	83302697	83405033	Promoter3k	-1837	protein_coding
chr11	Cacng5	107896061	107896260	genebody	Up	2.77	6.19466e-05	0.0174304													NM_080644	-	107874605	107911362	genebody	15202	protein_coding
chr11	Adamts2	50788781	50788980	genebody	Down	-1.32	6.11838e-05	0.0174304													NM_001277305	+	50602085	50798346	genebody	186795	protein_coding
chr11	Gdf9	53437201	53437400	genebody	Down	-1.03	5.99304e-05	0.0174284													NM_008110	+	53433286	53437902	genebody	4014	protein_coding
chr11	4933402P03Rik	69816761	69816980	Promoter3k	Down	-1.08	5.98742e-05	0.0174175													NM_175368	-	69816566	69818440	Promoter3k	1570	protein_coding
chr11	Dnah2	69475361	69475580	genebody	Up	2.51	5.97967e-05	0.0174004													NM_001081330	-	69420809	69549108	genebody	73638	protein_coding
chr11	Dock2	34246921	34247120	genebody	Up	3.5	5.89231e-05	0.0172837													NM_033374	-	34226821	34783905	genebody	536885	protein_coding
chr11	NA	14899981	14900180	Genedesert	Down	-1.18	5.87298e-05	0.0172487													NA	.	NA	NA	Genedesert	NA	No_anno
chr11	Mir466n	114584561	114584760	genebody	Up	2.26	5.86361e-05	0.0172354													NR_037269	-	114344526	114749749	genebody	165089	misc
chr11	Sfi1	3195081	3195460	Promoter3k	Up	0.7	5.81256e-05	0.0172297													NM_030207	-	3131850	3193463	Promoter3k	-1807	protein_coding
chr11	NA	19657001	19657200	Otherintergenic	Up	2.04	5.85478e-05	0.0172297													NA	.	NA	NA	Otherintergenic	NA	No_anno
chr11	NA	121128761	121128960	Otherintergenic	Up	2.11	5.85468e-05	0.0172297													NA	.	NA	NA	Otherintergenic	NA	No_anno
chr11	G3bp1	55501281	55501480	genebody	Up	Inf	5.78195e-05	0.0172227													NM_013716	+	55469752	55500887	genebody	31628	protein_coding
chr11	NA	110547181	110547420	Otherintergenic	Up	2.98	5.68904e-05	0.0170255													NA	.	NA	NA	Otherintergenic	NA	No_anno
chr11	Pctp	89987281	89987480	genebody	Down	-1.17	5.61654e-05	0.0168752													NM_008796	-	89983417	90002894	genebody	15514	protein_coding
chr11	Llgl1	60711501	60711700	genebody	Down	-1	5.56419e-05	0.0167972													NM_001159405	+	60699690	60714188	genebody	11910	protein_coding
chr11	NA	64682081	64682280	Otherintergenic	Up	2.48	5.52367e-05	0.0167608													NA	.	NA	NA	Otherintergenic	NA	No_anno
chr11	Rbfox3	118680901	118681140	genebody	Down	-1.08	5.47738e-05	0.0167102													NM_001285438	-	118489760	118761041	genebody	80021	protein_coding
chr11	Fscn2	120362301	120362580	Promoter1k	Down	-0.96	5.44509e-05	0.0166609													NM_172802	+	120361534	120368173	Promoter1k	906	protein_coding
chr11	Adcy1	7078841	7079040	genebody	Up	3.31	5.37643e-05	0.0166052													NM_009622	+	7063489	7178505	genebody	15451	protein_coding
chr11	B3gntl1	121654081	121654280	genebody	Up	2.14	5.42037e-05	0.0166052													NM_178664	-	121616208	121673151	genebody	18971	protein_coding
chr11	NA	14944741	14944960	Genedesert	Up	2.47	5.30229e-05	0.0164501													NA	.	NA	NA	Genedesert	NA	No_anno
chr11	NA	59386061	59386260	Otherintergenic	Up	2.46	5.30236e-05	0.0164501													NA	.	NA	NA	Otherintergenic	NA	No_anno
chr11	Nf1	79463721	79463920	genebody	Up	2.46	5.30259e-05	0.0164501													NM_010897	+	79339892	79581609	genebody	123928	protein_coding
chr11	NA	14441661	14441960	Genedesert	Down	-1.06	5.23867e-05	0.0164501													NA	.	NA	NA	Genedesert	NA	No_anno
chr11	Axin2	108942501	108942700	genebody	Down	-1.02	5.26793e-05	0.0164501													NM_015732	+	108920349	108950781	genebody	22251	protein_coding
chr11	Dnah17	118127181	118127380	Promoter3k	Down	-1.09	5.20282e-05	0.0164501													NM_001167746	-	118021723	118129219	Promoter3k	1939	protein_coding
chr11	NA	104227861	104228060	Otherintergenic	Up	3.02	5.0684e-05	0.0163902													NA	.	NA	NA	Otherintergenic	NA	No_anno
chr11	Slit3	35322301	35322500	genebody	Up	2.89	5.05263e-05	0.0163617													NM_011412	+	35121456	35708507	genebody	200944	protein_coding
chr11	NA	102094881	102095080	Otherintergenic	Down	-1.29	5.00892e-05	0.016274													NA	.	NA	NA	Otherintergenic	NA	No_anno
chr11	Nkiras2	100625141	100625340	Promoter3k	Down	-1.05	4.97496e-05	0.0162004													NM_028024	+	100622955	100627602	Promoter3k	2285	protein_coding
chr11	4930405D11Rik	90834441	90834660	genebody	Down	-1.17	4.96515e-05	0.0161965													NR_045956	+	90804691	90895152	genebody	29859	misc
chr11	Rac3	120719081	120719280	Promoter3k	Up	3.12	4.90818e-05	0.0161199													NM_133223	+	120721468	120723969	Promoter3k	-2288	protein_coding
chr11	Ankrd36	5580641	5580840	genebody	Up	Inf	4.87666e-05	0.0160454													NM_023816	+	5569684	5689337	genebody	11056	protein_coding
chr11	NA	30074001	30074200	Otherintergenic	Down	-1.32	4.87831e-05	0.0160454													NA	.	NA	NA	Otherintergenic	NA	No_anno
chr11	NA	112305701	112305900	Genedesert	Up	1.5	4.84721e-05	0.0159777													NA	.	NA	NA	Genedesert	NA	No_anno
chr11	Ccr7	99145141	99145340	genebody	Down	-1.09	4.83762e-05	0.0159642													NM_007719	-	99144199	99155077	genebody	9837	protein_coding
chr11	NA	32880341	32880640	Otherintergenic	Up	2.9	4.80059e-05	0.015891													NA	.	NA	NA	Otherintergenic	NA	No_anno
chr11	Map2k6	110513241	110513440	genebody	Up	1.48	4.79915e-05	0.015891													NM_011943	+	110399122	110513637	genebody	114218	protein_coding
chr11	NA	100167201	100167400	Otherintergenic	Up	Inf	4.78909e-05	0.0158876													NA	.	NA	NA	Otherintergenic	NA	No_anno
chr11	Mfsd11	116873361	116873600	genebody	Down	-1.2	4.78467e-05	0.0158861													NM_178620	+	116854015	116875637	genebody	19465	protein_coding
chr11	Tenm2	36934201	36934400	genebody	Up	2.45	4.75379e-05	0.0158369													NM_011856	-	36006669	36944243	genebody	9943	protein_coding
chr11	Sfi1	3158701	3158900	genebody	Up	0.83	4.74332e-05	0.0158161													NM_030207	-	3131850	3193463	genebody	34663	protein_coding
chr11	NA	68611141	68611360	Otherintergenic	Down	-1.07	4.70263e-05	0.0157621													NA	.	NA	NA	Otherintergenic	NA	No_anno
chr11	NA	32111821	32112020	Otherintergenic	Up	Inf	4.63651e-05	0.0156571													NA	.	NA	NA	Otherintergenic	NA	No_anno
chr11	NA	41766321	41766520	Genedesert	Up	Inf	4.63651e-05	0.0156571													NA	.	NA	NA	Genedesert	NA	No_anno
chr11	NA	44258741	44258940	Otherintergenic	Up	Inf	4.63652e-05	0.0156571													NA	.	NA	NA	Otherintergenic	NA	No_anno
chr11	NA	44447661	44447900	Otherintergenic	Up	2.02	4.61154e-05	0.0156571													NA	.	NA	NA	Otherintergenic	NA	No_anno
chr11	NA	63791361	63791560	Otherintergenic	Up	1.91	4.61178e-05	0.0156571													NA	.	NA	NA	Otherintergenic	NA	No_anno
chr11	Bcas3	85600221	85600460	genebody	Up	2.65	4.51365e-05	0.0156571													NM_001166643	+	85353164	85826058	genebody	247176	protein_coding
chr11	NA	108346961	108347160	Otherintergenic	Up	1.97	4.61169e-05	0.0156571													NA	.	NA	NA	Otherintergenic	NA	No_anno
chr11	Cd300lh	115047621	115047820	Promoter1k	Up	1.94	4.61139e-05	0.0156571													NM_199201_2	-	115042131	115048295	Promoter1k	575	protein_coding
chr11	Sh3bp5l	58345401	58345660	genebody	Down	-0.98	4.62313e-05	0.0156571													NM_024480	+	58330718	58347728	genebody	14812	protein_coding
chr11	NA	70341381	70341620	Otherintergenic	Down	-1.4	4.55473e-05	0.0156571													NA	.	NA	NA	Otherintergenic	NA	No_anno
chr11	4932435O22Rik	114423481	114423700	genebody	Down	-1.14	4.6112e-05	0.0156571													NR_027643	-	114413405	114448860	genebody	25270	misc
chr11	Adcy1	7165781	7166060	genebody	Up	1.93	4.49444e-05	0.015612													NM_009622	+	7063489	7178505	genebody	102431	protein_coding
chr11	NA	82531141	82531360	Otherintergenic	Up	2.01	4.49436e-05	0.015612													NA	.	NA	NA	Otherintergenic	NA	No_anno
chr11	Car10	93516461	93516660	genebody	Up	1.89	4.49469e-05	0.015612													NM_028296	+	93099290	93601751	genebody	417270	protein_coding
chr11	2017-09-08	53541301	53541500	genebody	Down	-1.17	4.48505e-05	0.015612													NM_033144	+	53519736	53544096	genebody	21664	protein_coding
chr11	NA	115455881	115456080	Otherintergenic	Down	-0.99	4.47825e-05	0.015612													NA	.	NA	NA	Otherintergenic	NA	No_anno
chr11	Cyth1	118164621	118164840	genebody	Up	4.6	4.40045e-05	0.0155425													NM_001112700	-	118164166	118212742	genebody	48012	protein_coding
chr11	Ppm1e	87241141	87241400	genebody	Up	2.07	4.34886e-05	0.0154657													NM_177167	-	87226906	87358994	genebody	117724	protein_coding
chr11	NA	17249561	17249780	Otherintergenic	Up	Inf	4.34715e-05	0.0154626													NA	.	NA	NA	Otherintergenic	NA	No_anno
chr11	NA	78430541	78430800	Otherintergenic	Up	3.44	4.32896e-05	0.0154295													NA	.	NA	NA	Otherintergenic	NA	No_anno
chr11	NA	104859781	104860040	Otherintergenic	Down	-0.85	4.31404e-05	0.0153983													NA	.	NA	NA	Otherintergenic	NA	No_anno
chr11	BC018473	116752521	116752740	Promoter1k	Up	2.6	4.308e-05	0.0153878													NR_003364	+	116752167	116757883	Promoter1k	463	misc
chr11	Arhgap23	97475061	97475260	genebody	Down	-1.28	4.27623e-05	0.0153213													NM_021493	+	97450160	97502400	genebody	25000	protein_coding
chr11	Tenm2	36164721	36164920	genebody	Up	Inf	4.23819e-05	0.0152697													NM_011856	-	36006669	36944243	genebody	779423	protein_coding
chr11	NA	63602661	63602860	Otherintergenic	Up	2.53	4.18074e-05	0.0151805													NA	.	NA	NA	Otherintergenic	NA	No_anno
chr11	Myocd	65245921	65246140	genebody	Up	4.27	4.09905e-05	0.0151805													NM_146386	-	65176571	65269989	genebody	23959	protein_coding
chr11	NA	67106201	67106400	Otherintergenic	Up	2.59	4.18086e-05	0.0151805													NA	.	NA	NA	Otherintergenic	NA	No_anno
chr11	Myo1d	80739721	80739920	genebody	Up	3.23	4.1011e-05	0.0151805													NM_177390	-	80482127	80780025	genebody	40205	protein_coding
chr11	Aatf	84481921	84482120	genebody	Up	2.55	4.181e-05	0.0151805													NM_019816	-	84422856	84513501	genebody	31481	protein_coding
chr11	NA	84673541	84673780	Otherintergenic	Up	2.57	4.18094e-05	0.0151805													NA	.	NA	NA	Otherintergenic	NA	No_anno
chr11	Spag9	94123821	94124020	genebody	Up	2.43	4.18065e-05	0.0151805													NM_001025428	+	94044205	94126082	genebody	79715	protein_coding
chr11	Zfp652	95759601	95759800	genebody	Up	2.45	4.18078e-05	0.0151805													NM_201609	+	95749067	95764713	genebody	10633	protein_coding
chr11	NA	107011281	107011480	Otherintergenic	Up	2.5	4.1807e-05	0.0151805													NA	.	NA	NA	Otherintergenic	NA	No_anno
chr11	NA	110709901	110710120	Otherintergenic	Up	4	4.17332e-05	0.0151805													NA	.	NA	NA	Otherintergenic	NA	No_anno
chr11	Flcn	59803781	59803980	genebody	Down	-1.07	4.17406e-05	0.0151805													NM_001271357	-	59791408	59809601	genebody	5721	protein_coding
chr11	Appbp2	85216721	85216960	genebody	Down	-0.99	4.10487e-05	0.0151805													NM_025825	-	85191310	85235120	genebody	18280	protein_coding
chr11	Tmc6	117776361	117776580	genebody	Down	-1.38	4.09308e-05	0.0151805													NM_181321	-	117775357	117780621	genebody	4151	protein_coding
chr11	Mir338	120017401	120017640	Promoter3k	Down	-1.15	4.14858e-05	0.0151805													NR_029767	-	120014765	120014862	Promoter3k	-2658	misc
chr11	NA	17899101	17899360	Otherintergenic	Up	4.24	4.05705e-05	0.0151592													NA	.	NA	NA	Otherintergenic	NA	No_anno
chr11	Gpatch8	102480081	102480300	genebody	Down	-1.07	4.05018e-05	0.0151471													NM_001159492	-	102475916	102556158	genebody	75968	protein_coding
chr11	Meis1	18957761	18957980	genebody	Down	-1.31	4.02551e-05	0.0150941													NM_001193271	-	18880428	19018969	genebody	61099	protein_coding
chr11	Bcas3	85758941	85759140	genebody	Down	-1.08	4.02911e-05	0.0150941													NM_001166643	+	85353164	85826058	genebody	405876	protein_coding
chr11	Sez6	77958161	77958360	genebody	Up	2.61	4.01463e-05	0.0150837													NM_021286	+	77930943	77979042	genebody	27317	protein_coding
chr11	Gsdma	98665921	98666140	Promoter3k	Up	2.67	4.01464e-05	0.0150837													NM_021347	+	98664351	98677708	Promoter3k	1679	protein_coding
chr11	Bptf	107101581	107101780	genebody	Up	2.55	4.01459e-05	0.0150837													NM_176850	-	107033081	107131922	genebody	30242	protein_coding
chr11	Gria1	57238061	57238260	genebody	Down	-1.11	3.9788e-05	0.0150837													NM_001252403	+	57013046	57330244	genebody	225114	protein_coding
chr11	Pfas	69000101	69000340	genebody	Down	-1.17	3.97309e-05	0.0150837													NM_001159519	-	68985701	69008460	genebody	8240	protein_coding
chr11	Zbtb4	69765021	69765220	Promoter1k	Down	-1.05	4.01188e-05	0.0150837													NM_029348	+	69765912	69784026	Promoter1k	-792	protein_coding
chr11	Wfikkn2	94238661	94238900	genebody	Down	-0.98	4.01178e-05	0.0150837													NM_181819	-	94235952	94242579	genebody	3799	protein_coding
chr11	NA	97913701	97913940	Otherintergenic	Down	-1.19	3.9741e-05	0.0150837													NA	.	NA	NA	Otherintergenic	NA	No_anno
chr11	1700012B07Rik	109794341	109794560	genebody	Down	-1.16	3.96065e-05	0.0150837													NM_027038	-	109791561	109828046	genebody	33596	protein_coding
chr11	Ccdc40	119241321	119241580	genebody	Down	-0.92	3.8802e-05	0.0149537													NM_175430	+	119228572	119265212	genebody	12878	protein_coding
chr11	Tenm2	36244141	36244340	genebody	Down	-1.44	3.87492e-05	0.014946													NM_011856	-	36006669	36944243	genebody	700003	protein_coding
chr11	NA	115281901	115282160	Otherintergenic	Up	2.9	3.86184e-05	0.0149292													NA	.	NA	NA	Otherintergenic	NA	No_anno
chr11	NA	19748261	19748460	Otherintergenic	Up	2.29	3.85418e-05	0.0149105													NA	.	NA	NA	Otherintergenic	NA	No_anno
chr11	Zfp2	50910281	50910480	genebody	Up	2.23	3.85406e-05	0.0149105													NM_001044698	-	50898712	50916161	genebody	5781	protein_coding
chr11	Aatf	84451561	84451800	genebody	Up	2.1	3.85429e-05	0.0149105													NM_019816	-	84422856	84513501	genebody	61821	protein_coding
chr11	NA	45465481	45465680	Otherintergenic	Up	Inf	3.78958e-05	0.0148825													NA	.	NA	NA	Otherintergenic	NA	No_anno
chr11	NA	42737081	42737360	Otherintergenic	Up	2.14	3.70957e-05	0.0147917													NA	.	NA	NA	Otherintergenic	NA	No_anno
chr11	Adam19	46147001	46147200	genebody	Up	4.18	3.74856e-05	0.0147917													NM_009616	+	46055987	46147342	genebody	91113	protein_coding
chr11	NA	59140801	59141020	Otherintergenic	Up	3.94	3.74849e-05	0.0147917													NA	.	NA	NA	Otherintergenic	NA	No_anno
chr11	NA	89666801	89667020	Otherintergenic	Up	3.36	3.72296e-05	0.0147917													NA	.	NA	NA	Otherintergenic	NA	No_anno
chr11	NA	98074741	98074960	Otherintergenic	Up	1.99	3.70933e-05	0.0147917													NA	.	NA	NA	Otherintergenic	NA	No_anno
chr11	Plekhm1	103386781	103386980	genebody	Up	4.25	3.74842e-05	0.0147917													NM_183034	-	103365092	103412664	genebody	25784	protein_coding
chr11	NA	103645041	103645240	Otherintergenic	Up	3.96	3.74845e-05	0.0147917													NA	.	NA	NA	Otherintergenic	NA	No_anno
chr11	NA	107013881	107014080	Otherintergenic	Up	1.89	3.61792e-05	0.0147917													NA	.	NA	NA	Otherintergenic	NA	No_anno
chr11	NA	112225761	112225960	Genedesert	Up	3.83	3.60223e-05	0.0147917													NA	.	NA	NA	Genedesert	NA	No_anno
chr11	NA	120228281	120228500	Otherintergenic	Up	Inf	3.69206e-05	0.0147917													NA	.	NA	NA	Otherintergenic	NA	No_anno
chr11	NA	20367281	20367480	Otherintergenic	Down	-1.45	3.58809e-05	0.0147917													NA	.	NA	NA	Otherintergenic	NA	No_anno
chr11	Tbx4	85914481	85914680	genebody	Down	-1.16	3.68894e-05	0.0147917													NM_172798	+	85896765	85916097	genebody	17815	protein_coding
chr11	Msi2	88668661	88668880	genebody	Down	-1.05	3.73422e-05	0.0147917													NM_054043	-	88339382	88718229	genebody	49459	protein_coding
chr11	Tnrc6c	117762521	117762800	genebody	Down	-1.24	3.73182e-05	0.0147917													NM_198022	+	117654289	117763441	genebody	108371	protein_coding
chr11	NA	52311041	52311240	Otherintergenic	Down	-1.43	3.55346e-05	0.0147809													NA	.	NA	NA	Otherintergenic	NA	No_anno
chr11	Inpp5j	3495161	3495360	genebody	Down	-1.07	3.54126e-05	0.014769													NM_172439	-	3494272	3504821	genebody	9561	protein_coding
chr11	Sfi1	3184761	3184960	genebody	Up	1.24	3.49579e-05	0.0147664													NM_030207	-	3131850	3193463	genebody	8603	protein_coding
chr11	NA	8674341	8674540	Otherintergenic	Up	3.26	3.47811e-05	0.0147664													NA	.	NA	NA	Otherintergenic	NA	No_anno
chr11	NA	37066781	37066980	Otherintergenic	Up	3.24	3.46527e-05	0.0147664													NA	.	NA	NA	Otherintergenic	NA	No_anno
chr11	NA	67139721	67139920	Otherintergenic	Up	2.35	3.53218e-05	0.0147664													NA	.	NA	NA	Otherintergenic	NA	No_anno
chr11	Prpf8	75500321	75500520	genebody	Up	2.22	3.53206e-05	0.0147664													NM_138659	+	75486777	75509447	genebody	13643	protein_coding
chr11	Stxbp4	90522521	90522720	genebody	Up	2.84	3.42697e-05	0.0147664													NM_011505	-	90476493	90638108	genebody	115488	protein_coding
chr11	NA	101000261	101000540	Otherintergenic	Up	2.3	3.53218e-05	0.0147664													NA	.	NA	NA	Otherintergenic	NA	No_anno
chr11	Spred2	20020941	20021280	genebody	Down	-1.05	3.51431e-05	0.0147664													NM_033523	+	19924442	20022597	genebody	96668	protein_coding
chr11	Rai1	60189521	60189800	genebody	Down	-0.86	3.4858e-05	0.0147664													NM_001037764	+	60140082	60199195	genebody	49578	protein_coding
chr11	NA	114980661	114980860	Otherintergenic	Down	-1.67	3.46126e-05	0.0147664													NA	.	NA	NA	Otherintergenic	NA	No_anno
chr11	Tbcd	121481901	121482100	genebody	Down	-1.53	3.48912e-05	0.0147664													NM_029878	+	121451949	121617170	genebody	30051	protein_coding
chr11	Luc7l3	94290261	94290480	genebody	Up	3.08	3.37929e-05	0.0147341													NM_026313	-	94291139	94321911	genebody	31541	protein_coding
chr11	NA	105168681	105168880	Otherintergenic	Down	-1.15	3.35882e-05	0.014686													NA	.	NA	NA	Otherintergenic	NA	No_anno
chr11	2310067B10Rik	115786241	115786440	genebody	Down	-1.4	3.35317e-05	0.014686													NM_028014	+	115765433	115799033	genebody	20907	protein_coding
chr11	Mir467c	86427081	86427280	genebody	Down	-1.26	3.31569e-05	0.0145726													NR_030571	+	86415844	86520291	genebody	11336	misc
chr11	Npepps	97262381	97262620	genebody	Down	-1.13	3.31565e-05	0.0145726													NM_008942	-	97205856	97280576	genebody	18076	protein_coding
chr11	G3bp1	55499561	55499760	genebody	Down	-0.86	3.29335e-05	0.0145279													NM_013716	+	55469752	55500887	genebody	29908	protein_coding
chr11	NA	109746341	109746540	Otherintergenic	Up	3.29	3.27007e-05	0.0145201													NA	.	NA	NA	Otherintergenic	NA	No_anno
chr11	Llgl1	60712341	60712620	genebody	Down	-1.06	3.24152e-05	0.0145201													NM_001159405	+	60699690	60714188	genebody	12790	protein_coding
chr11	Ankrd36	5634161	5634380	genebody	Down	-1.12	3.20436e-05	0.0145142													NM_023816	+	5569684	5689337	genebody	64586	protein_coding
chr11	Ankrd13b	77472581	77472800	genebody	Down	-0.92	3.2011e-05	0.014503													NM_172945	-	77470487	77489678	genebody	16988	protein_coding
chr11	Tbcd	121582481	121582680	genebody	Down	-1.06	3.19043e-05	0.0144793													NM_029878	+	121451949	121617170	genebody	130631	protein_coding
chr11	Adcy1	7107781	7107980	genebody	Up	3.12	3.14787e-05	0.0143791													NM_009622	+	7063489	7178505	genebody	44391	protein_coding
chr11	NA	24294401	24294640	Genedesert	Up	2.86	2.99491e-05	0.0143791													NA	.	NA	NA	Genedesert	NA	No_anno
chr11	NA	30376501	30376720	Otherintergenic	Up	3.22	3.14795e-05	0.0143791													NA	.	NA	NA	Otherintergenic	NA	No_anno
chr11	NA	34159181	34159380	Otherintergenic	Up	3.34	2.92854e-05	0.0143791													NA	.	NA	NA	Otherintergenic	NA	No_anno
chr11	Tenm2	36879961	36880200	genebody	Up	2.98	2.9948e-05	0.0143791													NM_011856	-	36006669	36944243	genebody	64163	protein_coding
chr11	NA	53645301	53645500	Otherintergenic	Up	2.83	2.9951e-05	0.0143791													NA	.	NA	NA	Otherintergenic	NA	No_anno
chr11	Arhgap44	65007261	65007460	genebody	Up	4.03	2.99647e-05	0.0143791													NM_001099288	-	65002039	65162961	genebody	155601	protein_coding
chr11	Dnah9	65985161	65985360	genebody	Up	4.25	3.1175e-05	0.0143791													NM_001099633	-	65831324	66168551	genebody	183291	protein_coding
chr11	Ntn1	68217121	68217320	genebody	Up	3.27	3.14788e-05	0.0143791													NM_008744	-	68209364	68386826	genebody	169606	protein_coding
chr11	Prr11	87106881	87107080	Promoter3k	Up	2.98	2.99528e-05	0.0143791													NM_175563	-	87089156	87108714	Promoter3k	1734	protein_coding
chr11	NA	95853401	95853640	Otherintergenic	Up	2.87	2.99485e-05	0.0143791													NA	.	NA	NA	Otherintergenic	NA	No_anno
chr11	NA	99412981	99413180	Otherintergenic	Up	3.36	3.14797e-05	0.0143791													NA	.	NA	NA	Otherintergenic	NA	No_anno
chr11	D11Wsu47e	113695061	113695260	genebody	Up	3.43	3.06537e-05	0.0143791													NM_177777	+	113684412	113694647	genebody	10748	protein_coding
chr11	Slit3	35363581	35363860	genebody	Down	-1.17	2.99375e-05	0.0143791													NM_011412	+	35121456	35708507	genebody	242264	protein_coding
chr11	Myh4	67251861	67252100	genebody	Down	-1.03	2.91158e-05	0.0143791													NM_010855	+	67237812	67260447	genebody	14168	protein_coding
chr11	NA	79012161	79012420	Otherintergenic	Down	-0.93	3.00849e-05	0.0143791													NA	.	NA	NA	Otherintergenic	NA	No_anno
chr11	Hexim2	103138441	103138640	genebody	Down	-1.06	2.93148e-05	0.0143791													NM_027658	+	103133359	103139908	genebody	5181	protein_coding
chr11	Hexim2	103138921	103139200	genebody	Down	-1.11	3.02546e-05	0.0143791													NM_027658	+	103133359	103139908	genebody	5701	protein_coding
chr11	Ankrd13b	77471181	77471400	genebody	Down	-1.06	2.89652e-05	0.0143767													NM_172945	-	77470487	77489678	genebody	18388	protein_coding
chr11	Sfi1	3195601	3195800	Promoter3k	Up	1.08	2.67908e-05	0.0143566													NM_030207	-	3131850	3193463	Promoter3k	-2237	protein_coding
chr11	NA	6908061	6908340	Otherintergenic	Up	2.16	2.63125e-05	0.0143566													NA	.	NA	NA	Otherintergenic	NA	No_anno
chr11	NA	13655701	13655920	Genedesert	Up	3.13	2.67885e-05	0.0143566													NA	.	NA	NA	Genedesert	NA	No_anno
chr11	NA	24025621	24025840	Otherintergenic	Up	3.51	2.50697e-05	0.0143566													NA	.	NA	NA	Otherintergenic	NA	No_anno
chr11	Fancl	26439581	26439780	genebody	Up	1.91	2.87638e-05	0.0143566													NM_001277273	+	26387084	26471883	genebody	52596	protein_coding
chr11	NA	36994081	36994300	Otherintergenic	Up	1.83	2.84369e-05	0.0143566													NA	.	NA	NA	Otherintergenic	NA	No_anno
chr11	NA	43022601	43022900	Otherintergenic	Up	2.29	2.88996e-05	0.0143566													NA	.	NA	NA	Otherintergenic	NA	No_anno
chr11	Rnf145	44559661	44559880	genebody	Up	Inf	2.73588e-05	0.0143566													NM_028862	+	44518964	44565520	genebody	40806	protein_coding
chr11	Ebf1	44648381	44648580	genebody	Up	1.81	2.87655e-05	0.0143566													NM_007897	+	44618134	45005172	genebody	30346	protein_coding
chr11	NA	63096081	63096280	Otherintergenic	Up	3.13	2.67885e-05	0.0143566													NA	.	NA	NA	Otherintergenic	NA	No_anno
chr11	Cox10	63990161	63990380	genebody	Up	4.44	2.78623e-05	0.0143566													NM_178379	-	63962627	64079472	genebody	89202	protein_coding
chr11	Cox10	64033181	64033400	genebody	Up	3.36	2.50777e-05	0.0143566													NM_178379	-	63962627	64079472	genebody	46182	protein_coding
chr11	Glp2r	67711881	67712080	genebody	Up	2.65	2.78269e-05	0.0143566													NM_175681	-	67706430	67771153	genebody	59173	protein_coding
chr11	Pitpnm3	72101561	72101760	genebody	Up	3.28	2.67881e-05	0.0143566													NM_001081641	-	72047528	72135889	genebody	34229	protein_coding
chr11	2610507B11Rik	78277461	78277660	genebody	Up	Inf	2.80352e-05	0.0143566													NM_001002004	+	78261754	78290625	genebody	15806	protein_coding
chr11	Myo1d	80746121	80746320	genebody	Up	3.29	2.67882e-05	0.0143566													NM_177390	-	80482127	80780025	genebody	33805	protein_coding
chr11	Asic2	81923781	81924040	genebody	Up	2.35	2.81837e-05	0.0143566													NM_001034013	-	80880165	81968396	genebody	44486	protein_coding
chr11	NA	83724101	83724320	Otherintergenic	Up	1.94	2.87642e-05	0.0143566													NA	.	NA	NA	Otherintergenic	NA	No_anno
chr11	NA	83803221	83803420	Otherintergenic	Up	3.17	2.67884e-05	0.0143566													NA	.	NA	NA	Otherintergenic	NA	No_anno
chr11	Ints2	86227581	86227780	genebody	Up	3.17	2.67883e-05	0.0143566													NM_027421	-	86210683	86257568	genebody	29888	protein_coding
chr11	NA	89203401	89203700	Otherintergenic	Up	1.67	2.57079e-05	0.0143566													NA	.	NA	NA	Otherintergenic	NA	No_anno
chr11	Car10	93121541	93121760	genebody	Up	3.3	2.68455e-05	0.0143566													NM_028296	+	93099290	93601751	genebody	22360	protein_coding
chr11	NA	112128921	112129140	Genedesert	Up	2.15	2.88998e-05	0.0143566													NA	.	NA	NA	Genedesert	NA	No_anno
chr11	Sdk2	113781941	113782140	genebody	Up	Inf	2.78061e-05	0.0143566													NM_172800	-	113780790	114065951	genebody	283911	protein_coding
chr11	BC018473	116755881	116756080	genebody	Up	1.44	2.49038e-05	0.0143566													NR_003364	+	116752167	116757883	genebody	3813	misc
chr11	Cabp7	4738881	4739080	genebody	Down	-1.13	2.68766e-05	0.0143566													NM_138948	-	4738821	4746778	genebody	7798	protein_coding
chr11	NA	21480721	21480940	Otherintergenic	Down	-1.63	2.58222e-05	0.0143566													NA	.	NA	NA	Otherintergenic	NA	No_anno
chr11	Fam83g	61685101	61685320	Promoter1k	Down	-1.24	2.55481e-05	0.0143566													NM_178618	+	61684410	61709950	Promoter1k	800	protein_coding
chr11	NA	62560841	62561060	Otherintergenic	Down	-1.85	2.42515e-05	0.0143566													NA	.	NA	NA	Otherintergenic	NA	No_anno
chr11	Phf12	78024941	78025160	genebody	Down	-1.23	2.42298e-05	0.0143566													NM_174852	+	77982816	78030535	genebody	42234	protein_coding
chr11	Slc46a1	78468781	78468980	genebody	Down	-1.34	2.75675e-05	0.0143566													NM_026740	+	78465701	78471945	genebody	3179	protein_coding
chr11	Abi3	95833801	95834020	genebody	Down	-2.51	2.75448e-05	0.0143566													NM_025659	-	95830072	95842439	genebody	8529	protein_coding
chr11	Tcap	98384281	98384580	Promoter1k	Down	-0.84	2.7492e-05	0.0143566													NM_011540	+	98383811	98384953	Promoter1k	619	protein_coding
chr11	Leprel4	100413721	100413960	Promoter1k	Down	-1.05	2.45333e-05	0.0143566													NM_176830	-	100408750	100414819	Promoter1k	979	protein_coding
chr11	Stat5a	100875661	100875880	genebody	Down	-1.16	2.76682e-05	0.0143566													NM_001164062	+	100860484	100885169	genebody	15286	protein_coding
chr11	Wnt3	103787621	103787820	genebody	Down	-1.22	2.76233e-05	0.0143566													NM_009521	+	103774175	103818021	genebody	13545	protein_coding
chr11	Sdk2	113855221	113855500	genebody	Down	-1.1	2.42841e-05	0.0143566													NM_172800	-	113780790	114065951	genebody	210591	protein_coding
chr11	Cdr2l	115392821	115393080	genebody	Down	-1.08	2.83622e-05	0.0143566													NM_001080929	+	115381916	115396132	genebody	11034	protein_coding
chr11	Dnah17	118075241	118075560	genebody	Down	-1.28	2.46167e-05	0.0143566													NM_001167746	-	118021723	118129219	genebody	53819	protein_coding
chr11	Sarm1	78483261	78483460	genebody	Down	-1.16	2.40073e-05	0.0143523													NM_001168521	-	78472330	78497754	genebody	14394	protein_coding
chr11	NA	3626041	3626240	Otherintergenic	Down	-1.73	2.39575e-05	0.0143365													NA	.	NA	NA	Otherintergenic	NA	No_anno
chr11	Myocd	65267281	65267520	Promoter3k	Up	2.39	2.3885e-05	0.0143297													NM_146386	-	65176571	65269989	Promoter3k	2589	protein_coding
chr11	Pitpnc1	107240861	107241060	genebody	Up	1.85	2.3077e-05	0.0140302													NM_145823	-	107207892	107470720	genebody	229760	protein_coding
chr11	Hormad2	4382681	4382960	genebody	Up	2.5	2.18075e-05	0.0137914													NM_029458	-	4346383	4441082	genebody	58262	protein_coding
chr11	NA	55327281	55327560	Otherintergenic	Up	3.98	2.24363e-05	0.0137914													NA	.	NA	NA	Otherintergenic	NA	No_anno
chr11	NA	63567361	63567560	Otherintergenic	Up	Inf	2.24561e-05	0.0137914													NA	.	NA	NA	Otherintergenic	NA	No_anno
chr11	Krt27	99352521	99352720	Promoter3k	Up	4.07	2.24354e-05	0.0137914													NM_010666	-	99345566	99351094	Promoter3k	-1526	protein_coding
chr11	Sfi1	3194101	3194300	Promoter1k	Up	1.4	2.14897e-05	0.0137792													NM_030207	-	3131850	3193463	Promoter1k	-737	protein_coding
chr11	NA	6906941	6907140	Otherintergenic	Up	2.83	2.10318e-05	0.0136314													NA	.	NA	NA	Otherintergenic	NA	No_anno
chr11	NA	18408561	18408780	Otherintergenic	Up	2.75	2.10339e-05	0.0136314													NA	.	NA	NA	Otherintergenic	NA	No_anno
chr11	Mdh1	21559321	21559540	genebody	Up	1.9	2.11193e-05	0.0136314													NM_008618	-	21556692	21571934	genebody	12504	protein_coding
chr11	NA	61725821	61726020	Otherintergenic	Up	2.8	2.10321e-05	0.0136314													NA	.	NA	NA	Otherintergenic	NA	No_anno
chr11	Cox10	64006141	64006340	genebody	Up	2.77	2.00729e-05	0.0136314													NM_178379	-	63962627	64079472	genebody	73232	protein_coding
chr11	Nxn	76308861	76309120	genebody	Up	2.86	2.10333e-05	0.0136314													NM_008750	-	76257226	76399141	genebody	90151	protein_coding
chr11	NA	84690981	84691180	Otherintergenic	Up	2.85	2.10338e-05	0.0136314													NA	.	NA	NA	Otherintergenic	NA	No_anno
chr11	Gm525	89081561	89081760	genebody	Up	2.8	2.10321e-05	0.0136314													NM_001033266	+	89073841	89093064	genebody	7819	protein_coding
chr11	NA	99267861	99268080	Otherintergenic	Up	2.72	2.02788e-05	0.0136314													NA	.	NA	NA	Otherintergenic	NA	No_anno
chr11	Tanc2	105625141	105625380	genebody	Up	2.79	2.10327e-05	0.0136314													NM_181071	+	105589986	105929303	genebody	35274	protein_coding
chr11	Mir466n	114399741	114400000	genebody	Up	1.93	2.1112e-05	0.0136314													NR_037269	-	114344526	114749749	genebody	349879	misc
chr11	Cd300lb	114933421	114933620	Promoter1k	Up	2.69	2.10336e-05	0.0136314													NM_199221	-	114922781	114934386	Promoter1k	866	protein_coding
chr11	NA	48322201	48322440	Otherintergenic	Down	-1.15	2.08558e-05	0.0136314													NA	.	NA	NA	Otherintergenic	NA	No_anno
chr11	Foxk2	121287201	121287440	genebody	Down	-2.55	1.94816e-05	0.0135641													NM_001080932	+	121259987	121309896	genebody	27333	protein_coding
chr11	2310067B10Rik	115789201	115789400	genebody	Down	-1.52	1.91569e-05	0.0134081													NM_028014	+	115765433	115799033	genebody	23867	protein_coding
chr11	Myh10	68709921	68710160	genebody	Up	4.32	1.81296e-05	0.0131002													NM_175260	+	68691915	68816624	genebody	18125	protein_coding
chr11	NA	95173761	95174020	Otherintergenic	Up	2.33	1.84601e-05	0.0131002													NA	.	NA	NA	Otherintergenic	NA	No_anno
chr11	NA	4085381	4085580	Otherintergenic	Down	-1.14	1.83964e-05	0.0131002													NA	.	NA	NA	Otherintergenic	NA	No_anno
chr11	Kcnip1	33754901	33755160	genebody	Down	-0.99	1.80923e-05	0.0131002													NM_001190885	-	33629341	33843585	genebody	88555	protein_coding
chr11	Zpbp	11392721	11392920	genebody	Down	-1.03	1.76462e-05	0.0129128													NM_001185153	-	11280040	11462419	genebody	69599	protein_coding
chr11	Nsf	103891461	103891660	genebody	Up	2.93	1.73574e-05	0.0127918													NM_008740	-	103821783	103954056	genebody	62496	protein_coding
chr11	Slit3	35620701	35620900	genebody	Down	-1.14	1.73395e-05	0.0127918													NM_011412	+	35121456	35708507	genebody	499344	protein_coding
chr11	Sec14l1	117145681	117145920	genebody	Down	-1.1	1.72704e-05	0.0127782													NM_001166506	+	117115172	117159268	genebody	30628	protein_coding
chr11	NA	44420821	44421100	Otherintergenic	Up	4.66	1.70244e-05	0.0126918													NA	.	NA	NA	Otherintergenic	NA	No_anno
chr11	NA	28142581	28142800	Genedesert	Up	2.74	1.65431e-05	0.0125441													NA	.	NA	NA	Genedesert	NA	No_anno
chr11	Sptbn1	30117401	30117600	genebody	Up	Inf	1.55426e-05	0.0125441													NM_009260	-	30106843	30198257	genebody	80757	protein_coding
chr11	Rhbdf1	32213761	32213960	genebody	Up	2.74	1.65424e-05	0.0125441													NM_010117	-	32209585	32222293	genebody	8433	protein_coding
chr11	Rufy1	50393741	50393960	genebody	Up	2.76	1.65417e-05	0.0125441													NM_172557	-	50389303	50431111	genebody	37261	protein_coding
chr11	Rap1gap2	74516561	74516760	genebody	Up	2.86	1.65416e-05	0.0125441													NM_001015046	-	74383483	74590158	genebody	73498	protein_coding
chr11	Brip1	86138601	86138860	genebody	Up	4.55	1.60961e-05	0.0125441													NM_178309	-	86058136	86201193	genebody	62463	protein_coding
chr11	Lsm12	102163341	102163540	genebody	Up	3.8	1.60365e-05	0.0125441													NM_172947	-	102163489	102185256	genebody	21816	protein_coding
chr11	Slc39a11	113258241	113258440	genebody	Up	2.82	1.65424e-05	0.0125441													NM_027216	-	113244855	113565815	genebody	307475	protein_coding
chr11	Rai1	60140821	60141100	Promoter1k	Down	-1.12	1.56922e-05	0.0125441													NM_001037764	+	60140082	60199195	Promoter1k	878	protein_coding
chr11	Dnah2	69474301	69474620	genebody	Down	-0.98	1.48361e-05	0.0125441													NM_001081330	-	69420809	69549108	genebody	74648	protein_coding
chr11	Wscd1	71759981	71760260	genebody	Down	-0.96	1.51794e-05	0.0125441													NM_177618	+	71750703	71789646	genebody	9417	protein_coding
chr11	NA	98620801	98621000	Otherintergenic	Down	-1.5	1.63638e-05	0.0125441													NA	.	NA	NA	Otherintergenic	NA	No_anno
chr11	NA	121318441	121318740	Otherintergenic	Down	-1.12	1.64307e-05	0.0125441													NA	.	NA	NA	Otherintergenic	NA	No_anno
chr11	Obscn	59069861	59070060	genebody	Down	-1.21	1.47059e-05	0.0125427													NM_199152	-	59012141	59136375	genebody	66415	protein_coding
chr11	Rap1gap2	74441061	74441300	genebody	Up	2.91	1.43052e-05	0.0123418													NM_001015046	-	74383483	74590158	genebody	148978	protein_coding
chr11	Cacng4	107735241	107735500	genebody	Down	-0.93	1.42219e-05	0.0122983													NM_019431	-	107734780	107794464	genebody	59094	protein_coding
chr11	NA	32753781	32754040	Otherintergenic	Up	4.87	1.40793e-05	0.012226													NA	.	NA	NA	Otherintergenic	NA	No_anno
chr11	Zfp879	50833781	50834080	genebody	Down	-1.13	1.39964e-05	0.0121821													NM_173387	-	50832035	50841552	genebody	7622	protein_coding
chr11	Hs3st3a1	64449141	64449420	genebody	Up	2.98	1.39552e-05	0.0121579													NM_178870	+	64435332	64522835	genebody	13948	protein_coding
chr11	Sertad2	20566221	20566460	genebody	Up	2.37	1.3693e-05	0.0120691													NM_021372	+	20543253	20653023	genebody	23087	protein_coding
chr11	Eml6	29941241	29941540	genebody	Up	2.45	1.36925e-05	0.0120691													NM_146016	-	29743051	30026033	genebody	84643	protein_coding
chr11	Cdkl3	52069221	52069460	genebody	Up	3.02	1.36412e-05	0.0120691													NM_001166654	+	52004221	52084667	genebody	65119	protein_coding
chr11	Dus1l	120793901	120794160	Promoter3k	Up	2.36	1.3694e-05	0.0120691													NM_026824	-	120789202	120796395	Promoter3k	2365	protein_coding
chr11	Fbxo39	72317101	72317400	Promoter3k	Down	-1.16	1.36309e-05	0.0120691													NM_001099688	+	72314444	72319419	Promoter3k	2806	protein_coding
chr11	Mbtd1	93903841	93904080	genebody	Up	Inf	1.32195e-05	0.0119303													NM_134012	+	93886219	93946984	genebody	17741	protein_coding
chr11	NA	116740341	116740560	Otherintergenic	Up	1.82	1.29939e-05	0.01192													NA	.	NA	NA	Otherintergenic	NA	No_anno
chr11	NA	83926941	83927200	Otherintergenic	Up	Inf	1.25209e-05	0.0117884													NA	.	NA	NA	Otherintergenic	NA	No_anno
chr11	Tenm2	36171121	36171320	genebody	Up	2.67	1.23605e-05	0.0117331													NM_011856	-	36006669	36944243	genebody	773023	protein_coding
chr11	5730522E02Rik	26041901	26042160	genebody	Up	2.52	1.21753e-05	0.0116305													NR_027973	-	25616846	26210576	genebody	168546	misc
chr11	Fam196b	34399941	34400180	genebody	Up	2.45	1.2177e-05	0.0116305													NM_001025382	+	34314822	34422640	genebody	85238	protein_coding
chr11	Alox12b	69167341	69167580	genebody	Down	-1.32	1.20177e-05	0.0116305													NM_009659	+	69157072	69169791	genebody	10388	protein_coding
chr11	2410003L11Rik	97608561	97608780	genebody	Down	-1.33	1.2024e-05	0.0116305													NR_045496	+	97598511	97622893	genebody	10159	misc
chr11	Wdr81	75445761	75446040	genebody	Down	-1.12	1.15079e-05	0.0114265													NM_138950	-	75440943	75454717	genebody	8817	protein_coding
chr11	Fam114a2	57507701	57507920	genebody	Up	1.88	1.13342e-05	0.0113584													NM_001168668	-	57482990	57518644	genebody	10834	protein_coding
chr11	NA	112371381	112371660	Genedesert	Up	3.56	1.13309e-05	0.0113584													NA	.	NA	NA	Genedesert	NA	No_anno
chr11	NA	56910861	56911180	Otherintergenic	Down	-1.6	1.13569e-05	0.0113584													NA	.	NA	NA	Otherintergenic	NA	No_anno
chr11	Tbc1d9b	50143681	50143880	genebody	Up	3.11	1.11624e-05	0.0112694													NM_029745	+	50131360	50172785	genebody	12420	protein_coding
chr11	NA	63465581	63465780	Otherintergenic	Up	2.94	1.11649e-05	0.0112694													NA	.	NA	NA	Otherintergenic	NA	No_anno
chr11	Armc7	115485321	115485540	genebody	Up	2.85	1.11624e-05	0.0112694													NM_177778	+	115475677	115490466	genebody	9753	protein_coding
chr11	Sec14l1	117129061	117129300	genebody	Up	4.45	1.1012e-05	0.0112694													NM_001166506	+	117115172	117159268	genebody	14008	protein_coding
chr11	Helz	107592361	107592600	genebody	Up	4.35	1.0697e-05	0.0111549													NM_198298	+	107547960	107686943	genebody	44520	protein_coding
chr11	NA	19590041	19590300	Otherintergenic	Down	-3.32	1.03007e-05	0.0109323													NA	.	NA	NA	Otherintergenic	NA	No_anno
chr11	Pecam1	106691021	106691280	genebody	Down	-1.09	1.02222e-05	0.0109173													NM_001032378	-	106654218	106715281	genebody	24131	protein_coding
chr11	Slit3	35461941	35462160	genebody	Up	Inf	9.93658e-06	0.0107498													NM_011412	+	35121456	35708507	genebody	340594	protein_coding
chr11	9530068E07Rik	52408621	52408860	genebody	Down	-1.12	9.76038e-06	0.010659													NM_153117	+	52396428	52408723	genebody	12312	protein_coding
chr11	Slc5a10	61707721	61707980	genebody	Down	-1.02	9.64259e-06	0.010587													NM_001033227	-	61672782	61720799	genebody	12949	protein_coding
chr11	Trim37	87204041	87204280	genebody	Up	2.6	9.58196e-06	0.0105578													NM_197987	+	87127075	87220686	genebody	77085	protein_coding
chr11	NA	111684141	111684460	Genedesert	Up	3.36	9.45814e-06	0.0105038													NA	.	NA	NA	Genedesert	NA	No_anno
chr11	NA	80293921	80294160	Otherintergenic	Down	-1.54	9.42851e-06	0.0105038													NA	.	NA	NA	Otherintergenic	NA	No_anno
chr11	Fam114a2	57490101	57490300	genebody	Down	-2.57	9.16999e-06	0.0104074													NM_001168668	-	57482990	57518644	genebody	28444	protein_coding
chr11	Fstl4	52775261	52775460	genebody	Down	-2.15	9.08394e-06	0.0103506													NM_177059	+	52764706	53187347	genebody	10654	protein_coding
chr11	Sarm1	78476841	78477080	genebody	Up	3.6	8.9195e-06	0.010308													NM_001168521	-	78472330	78497754	genebody	20794	protein_coding
chr11	Dock2	34682061	34682260	genebody	Up	0.81	8.81482e-06	0.0102482													NM_033374	-	34226821	34783905	genebody	101745	protein_coding
chr11	NA	95131101	95131320	Otherintergenic	Up	3.73	8.80245e-06	0.0102426													NA	.	NA	NA	Otherintergenic	NA	No_anno
chr11	Mgat5b	116969301	116969560	genebody	Down	-1.22	8.78915e-06	0.0102335													NM_172948	+	116918863	116986944	genebody	50567	protein_coding
chr11	Rap1gap2	74395841	74396160	genebody	Down	-0.99	8.60583e-06	0.0101194													NM_001015046	-	74383483	74590158	genebody	194158	protein_coding
chr11	Tenm2	36008521	36008720	genebody	Down	-1.11	8.47477e-06	0.0100205													NM_011856	-	36006669	36944243	genebody	935623	protein_coding
chr11	Rhbdf1	32213521	32213760	genebody	Down	-1.19	8.26207e-06	0.00997419													NM_010117	-	32209585	32222293	genebody	8653	protein_coding
chr11	Sfi1	3185521	3185840	genebody	Up	1.09	7.39176e-06	0.00997133													NM_030207	-	3131850	3193463	genebody	7783	protein_coding
chr11	NA	4304061	4304340	Otherintergenic	Up	4.32	7.9082e-06	0.00997133													NA	.	NA	NA	Otherintergenic	NA	No_anno
chr11	Wdpcp	21768741	21769000	genebody	Up	4.12	7.90752e-06	0.00997133													NM_145425	+	21572281	21898686	genebody	196589	protein_coding
chr11	NA	28036021	28036340	Genedesert	Up	2.03	6.94959e-06	0.00997133													NA	.	NA	NA	Genedesert	NA	No_anno
chr11	Atp10b	43236881	43237180	genebody	Up	3.92	7.04804e-06	0.00997133													NM_176999	+	43149877	43262286	genebody	87153	protein_coding
chr11	Cyfip2	46213321	46213540	genebody	Up	2.97	7.43115e-06	0.00997133													NM_001252460	-	46193849	46312358	genebody	98928	protein_coding
chr11	Adamts2	50604021	50604280	Promoter3k	Up	2.78	7.86843e-06	0.00997133													NM_001277305	+	50602085	50798346	Promoter3k	2065	protein_coding
chr11	Gria1	57199521	57199760	genebody	Up	3.06	7.74727e-06	0.00997133													NM_001252403	+	57013046	57330244	genebody	186594	protein_coding
chr11	Cox10	63994781	63994980	genebody	Up	4.08	7.90795e-06	0.00997133													NM_178379	-	63962627	64079472	genebody	84592	protein_coding
chr11	Wdr16	67930721	67931040	genebody	Up	2.92	6.71326e-06	0.00997133													NM_027963	-	67924806	67965642	genebody	34762	protein_coding
chr11	Stx8	68061721	68062000	genebody	Up	2.55	6.89445e-06	0.00997133													NM_018768	+	67966483	68207148	genebody	95377	protein_coding
chr11	NA	70488961	70489180	Otherintergenic	Up	3	7.93861e-06	0.00997133													NA	.	NA	NA	Otherintergenic	NA	No_anno
chr11	Coro6	77468901	77469200	genebody	Up	1.83	7.98136e-06	0.00997133													NM_139130	+	77463913	77469501	genebody	5137	protein_coding
chr11	Vmp1	86602701	86602940	genebody	Up	2.63	7.86922e-06	0.00997133													NM_029478	-	86583865	86683822	genebody	81002	protein_coding
chr11	NA	94880141	94880360	Otherintergenic	Up	Inf	7.60238e-06	0.00997133													NA	.	NA	NA	Otherintergenic	NA	No_anno
chr11	NA	112180061	112180280	Genedesert	Up	2.53	6.89516e-06	0.00997133													NA	.	NA	NA	Genedesert	NA	No_anno
chr11	4732490B19Rik	113204981	113205220	genebody	Up	2.18	7.75204e-06	0.00997133													NR_040276	-	113203315	113209669	genebody	4569	misc
chr11	Rptor	119770561	119770780	genebody	Up	1.71	7.99712e-06	0.00997133													NM_028898	+	119602995	119899591	genebody	167675	protein_coding
chr11	Sfi1	3193801	3194000	Promoter1k	Down	-0.37	6.40188e-06	0.00997133													NM_030207	-	3131850	3193463	Promoter1k	-437	protein_coding
chr11	NA	35751521	35751780	Otherintergenic	Down	-0.99	7.68191e-06	0.00997133													NA	.	NA	NA	Otherintergenic	NA	No_anno
chr11	NA	62751401	62751620	Otherintergenic	Down	-1.3	7.9542e-06	0.00997133													NA	.	NA	NA	Otherintergenic	NA	No_anno
chr11	Kif1c	70728761	70729000	genebody	Down	-1.06	7.55937e-06	0.00997133													NM_153103	+	70700548	70731970	genebody	28332	protein_coding
chr11	Sgsm2	74854281	74854500	genebody	Down	-1.08	7.68131e-06	0.00997133													NM_197943	-	74849264	74897080	genebody	42690	protein_coding
chr11	Nsf	103846901	103847180	genebody	Down	-0.92	7.16531e-06	0.00997133													NM_008740	-	103821783	103954056	genebody	107016	protein_coding
chr11	Notum	120655821	120656160	genebody	Down	-0.93	7.55635e-06	0.00997133													NM_175263	-	120653789	120660837	genebody	4847	protein_coding
chr11	NA	18845521	18845800	Otherintergenic	Up	2.09	5.91228e-06	0.00954542													NA	.	NA	NA	Otherintergenic	NA	No_anno
chr11	Vat1	101462481	101462740	genebody	Down	-1.16	5.90458e-06	0.00954542													NM_012037	-	101458748	101466199	genebody	3589	protein_coding
chr11	NA	32305041	32305300	Otherintergenic	Down	-1.68	5.78339e-06	0.00952891													NA	.	NA	NA	Otherintergenic	NA	No_anno
chr11	Acaca	84262281	84262600	genebody	Up	4.37	5.71798e-06	0.0094677													NM_133360	+	84195438	84401651	genebody	67002	protein_coding
chr11	NA	110936441	110936780	Otherintergenic	Up	3.23	5.72982e-06	0.0094677													NA	.	NA	NA	Otherintergenic	NA	No_anno
chr11	Nsf	103830841	103831060	genebody	Down	-1.59	5.58685e-06	0.00945184													NM_008740	-	103821783	103954056	genebody	123106	protein_coding
chr11	NA	90711761	90711960	Otherintergenic	Up	Inf	5.04258e-06	0.00898682													NA	.	NA	NA	Otherintergenic	NA	No_anno
chr11	Rbfox3	118537801	118538120	genebody	Down	-1.14	4.94277e-06	0.00885643													NM_001285438	-	118489760	118761041	genebody	223081	protein_coding
chr11	NA	19817061	19817380	Otherintergenic	Down	-1.24	4.72331e-06	0.00860005													NA	.	NA	NA	Otherintergenic	NA	No_anno
chr11	Tns4	99083161	99083360	genebody	Up	4.24	4.54852e-06	0.00849644													NM_172564	-	99065678	99089306	genebody	6046	protein_coding
chr11	2017-03-10	105404281	105404520	genebody	Up	2.3	4.5667e-06	0.00849644													NM_001039242	-	105401654	105456735	genebody	52335	protein_coding
chr11	Slit3	35500901	35501260	genebody	Up	2.83	4.41239e-06	0.00846734													NM_011412	+	35121456	35708507	genebody	379624	protein_coding
chr11	NA	111133001	111133200	Genedesert	Up	3.49	4.39814e-06	0.00845974													NA	.	NA	NA	Genedesert	NA	No_anno
chr11	NA	13141101	13141300	Genedesert	Down	-1.3	4.19288e-06	0.00832887													NA	.	NA	NA	Genedesert	NA	No_anno
chr11	Myocd	65185621	65185880	genebody	Up	2.48	4.02783e-06	0.00823911													NM_146386	-	65176571	65269989	genebody	84239	protein_coding
chr11	2610035D17Rik	113105841	113106040	genebody	Up	3.42	4.09266e-06	0.00823911													NR_015556	-	113043906	113201838	genebody	95898	misc
chr11	Sfi1	3185981	3186280	genebody	Up	1.39	3.82771e-06	0.00808571													NM_030207	-	3131850	3193463	genebody	7333	protein_coding
chr11	Gaa	119275421	119275640	genebody	Down	-1.42	3.79131e-06	0.0080729													NM_008064	+	119268008	119285698	genebody	7522	protein_coding
chr11	Dcakd	102994681	102994940	genebody	Down	-1.03	3.72625e-06	0.00801665													NM_026551	-	102994056	103017147	genebody	22337	protein_coding
chr11	Papolg	23870201	23870520	genebody	Up	2.75	3.62392e-06	0.00795241													NM_172555	-	23862646	23895270	genebody	24910	protein_coding
chr11	Thra	98755721	98756000	genebody	Up	Inf	3.22738e-06	0.00746329													NM_178060	+	98741873	98765111	genebody	13987	protein_coding
chr11	Ube2o	116541921	116542160	genebody	Down	-1.04	3.22933e-06	0.00746329													NM_173755	-	116537753	116581447	genebody	39407	protein_coding
chr11	Srcin1	97526621	97526920	genebody	Down	-1.23	3.17983e-06	0.00740476													NM_018873	-	97509340	97575126	genebody	48356	protein_coding
chr11	NA	54140341	54140580	Otherintergenic	Up	1.31	3.0942e-06	0.00730567													NA	.	NA	NA	Otherintergenic	NA	No_anno
chr11	Tmem98	80817561	80817840	genebody	Up	2.2	2.87204e-06	0.00716961													NM_029537	+	80810415	80822033	genebody	7285	protein_coding
chr11	NA	102374701	102374900	Otherintergenic	Up	Inf	2.78955e-06	0.00716961													NA	.	NA	NA	Otherintergenic	NA	No_anno
chr11	NA	110623881	110624160	Otherintergenic	Up	2.9	2.87981e-06	0.00716961													NA	.	NA	NA	Otherintergenic	NA	No_anno
chr11	Itgb3	104640241	104640580	genebody	Up	3.88	2.66527e-06	0.00712239													NM_016780	+	104608000	104670471	genebody	32410	protein_coding
chr11	Meis1	19007941	19008260	genebody	Down	-1	2.51026e-06	0.00699118													NM_001193271	-	18880428	19018969	genebody	10869	protein_coding
chr11	NA	41641041	41641360	Genedesert	Up	2.91	2.38709e-06	0.00683429													NA	.	NA	NA	Genedesert	NA	No_anno
chr11	Ccdc57	120931101	120931320	Promoter3k	Up	Inf	2.33166e-06	0.0068095													NM_027745	-	120826542	120932872	Promoter3k	1662	protein_coding
chr11	Bahcc1	120287981	120288260	genebody	Down	-1.04	2.19715e-06	0.00661289													NM_198423	+	120232947	120292297	genebody	55173	protein_coding
chr11	Gemin5	58149161	58149460	genebody	Up	2.5	2.01732e-06	0.00635209													NM_001166670	-	58120001	58168539	genebody	19229	protein_coding
chr11	Trim11	58984341	58984620	genebody	Up	3	2.05955e-06	0.00635209													NM_053168	+	58978116	58991458	genebody	6364	protein_coding
chr11	Shisa6	66274181	66274420	genebody	Up	3.05	2.05901e-06	0.00635209													NM_001034874	-	66211725	66526126	genebody	251826	protein_coding
chr11	NA	75819641	75819860	Otherintergenic	Up	2.91	2.0597e-06	0.00635209													NA	.	NA	NA	Otherintergenic	NA	No_anno
chr11	Ccdc40	119239301	119239620	genebody	Down	-1.14	1.97507e-06	0.00632994													NM_175430	+	119228572	119265212	genebody	10888	protein_coding
chr11	NA	76637241	76637540	Otherintergenic	Up	3.15	1.92946e-06	0.0063033													NA	.	NA	NA	Otherintergenic	NA	No_anno
chr11	5530401A14Rik	81875021	81875320	genebody	Up	3.02	1.92907e-06	0.0063033													NR_038010	+	81860677	81894582	genebody	14493	misc
chr11	Rpa1	75306641	75306920	genebody	Down	-1.07	1.88389e-06	0.00628614													NM_001164223	-	75300259	75348383	genebody	41603	protein_coding
chr11	Ppia	6419141	6419400	genebody	Up	Inf	1.76866e-06	0.00610673													NM_008907	+	6415870	6419810	genebody	3400	protein_coding
chr11	Myh3	67094781	67095060	genebody	Down	-1.1	1.7712e-06	0.00610673													NM_001099635	+	67078300	67102291	genebody	16620	protein_coding
chr11	Slc36a1	55226981	55227200	genebody	Up	Inf	1.61846e-06	0.00594578													NM_153139	+	55204340	55236330	genebody	22750	protein_coding
chr11	NA	112123401	112123600	Genedesert	Up	Inf	1.61837e-06	0.00594578													NA	.	NA	NA	Genedesert	NA	No_anno
chr11	Skap1	96576161	96576360	genebody	Up	3.59	1.50948e-06	0.00591663													NM_001177898	+	96464591	96759622	genebody	111669	protein_coding
chr11	Cntnap1	101179581	101179860	genebody	Down	-1.17	1.49046e-06	0.00591663													NM_016782	+	101176117	101190720	genebody	3603	protein_coding
chr11	Axin2	108931601	108931900	genebody	Down	-1	1.38382e-06	0.0057106													NM_015732	+	108920349	108950781	genebody	11401	protein_coding
chr11	Cygb	116652561	116652880	Promoter3k	Down	-0.97	1.35289e-06	0.00567077													NM_030206	-	116645595	116654313	Promoter3k	1593	protein_coding
chr11	Car10	93468301	93468600	genebody	Up	Inf	1.32299e-06	0.00559573													NM_028296	+	93099290	93601751	genebody	369160	protein_coding
chr11	Pisd-ps1	3132501	3132720	genebody	Up	1.95	1.22814e-06	0.00529146													NR_003517	+	3124021	3131944	genebody	8589	misc
chr11	Eftud2	102869541	102869880	genebody	Up	2.55	1.15889e-06	0.00524281													NM_001109995	-	102838472	102880975	genebody	11265	protein_coding
chr11	Gucy2e	69223881	69224160	genebody	Down	-1.04	1.14996e-06	0.0052359													NM_008192	-	69218117	69237022	genebody	13002	protein_coding
chr11	Sec14l1	117152721	117153020	genebody	Up	4.91	1.14006e-06	0.00521204													NM_001166506	+	117115172	117159268	genebody	37698	protein_coding
chr11	Dnah17	118063921	118064260	genebody	Down	-0.96	1.11938e-06	0.00516051													NM_001167746	-	118021723	118129219	genebody	65129	protein_coding
chr11	BC018473	116754581	116754940	Promoter3k	Up	2.57	1.08227e-06	0.00503421													NR_003364	+	116752167	116757883	Promoter3k	2593	misc
chr11	NA	17099021	17099340	Otherintergenic	Down	-1.08	1.07783e-06	0.00502608													NA	.	NA	NA	Otherintergenic	NA	No_anno
chr11	NA	64711001	64711340	Otherintergenic	Up	2.38	1.06843e-06	0.00500059													NA	.	NA	NA	Otherintergenic	NA	No_anno
chr11	Tmem104	115211681	115212060	genebody	Up	2.69	1.01936e-06	0.00493864													NM_001033393	+	115187487	115247025	genebody	24383	protein_coding
chr11	Sfi1	3192241	3192580	Promoter3k	Up	1.17	1.01448e-06	0.0049278													NM_030207	-	3131850	3193463	Promoter3k	1053	protein_coding
chr11	Dnah2	69487001	69487340	genebody	Down	-1.09	8.91592e-07	0.00469544													NM_001081330	-	69420809	69549108	genebody	61938	protein_coding
chr11	Lgals3bp	118398441	118398720	genebody	Down	-1.21	9.22807e-07	0.00469544													NM_011150	-	118392752	118401931	genebody	3351	protein_coding
chr11	Il13	53634621	53634880	ProximalPromoter	Up	3.14	8.8096e-07	0.00468154													NM_008355	-	53631323	53634702	ProximalPromoter	-48	protein_coding
chr11	Ksr1	79140641	79140920	genebody	Up	3.28	8.80347e-07	0.00468154													NM_013571	-	79014801	79146354	genebody	5574	protein_coding
chr11	Tmem104	115206161	115206500	genebody	Down	-1.25	8.16259e-07	0.00453136													NM_001033393	+	115187487	115247025	genebody	18843	protein_coding
chr11	Myo18a	77860161	77860460	genebody	Down	-0.97	7.58448e-07	0.00443132													NM_011586	+	77777265	77865980	genebody	83045	protein_coding
chr11	Sfi1	3142501	3142900	genebody	Up	1.08	7.45034e-07	0.00438552													NM_030207	-	3131850	3193463	genebody	50763	protein_coding
chr11	Evpl	116224941	116225320	genebody	Down	-1.3	6.92686e-07	0.0043626													NM_025276	-	116220559	116238091	genebody	12961	protein_coding
chr11	Nipsnap1	4876761	4877000	Promoter3k	Up	2.52	6.21345e-07	0.00408088													NM_008698	+	4874003	4894200	Promoter3k	2877	protein_coding
chr11	NA	120756821	120757040	Otherintergenic	Down	-1.09	4.98729e-07	0.00372104													NA	.	NA	NA	Otherintergenic	NA	No_anno
chr11	Aatk	120019781	120020100	genebody	Down	-1.03	4.56763e-07	0.00362546													NM_001198787	-	120007316	120041781	genebody	21841	protein_coding
chr11	Sfi1	3179841	3180200	genebody	Up	1.34	4.1108e-07	0.00348563													NM_030207	-	3131850	3193463	genebody	13443	protein_coding
chr11	4930405D11Rik	90860181	90860440	genebody	Up	1.91	3.87213e-07	0.00348563													NR_045956	+	90804691	90895152	genebody	55619	misc
chr11	Rbfox3	118497041	118497380	genebody	Down	-1.09	4.00012e-07	0.00348563													NM_001285438	-	118489760	118761041	genebody	263831	protein_coding
chr11	Sfi1	3194321	3194760	Promoter3k	Up	0.84	2.53531e-07	0.00293597													NM_030207	-	3131850	3193463	Promoter3k	-1077	protein_coding
chr11	BC018473	116758121	116758600	genebody	Up	2.16	2.55925e-07	0.00293597													NR_003364	+	116752167	116757883	genebody	6193	misc
chr11	St6galnac1	116764241	116764520	genebody	Down	-1.77	1.97873e-07	0.00274289													NM_011371	-	116765025	116775507	genebody	11127	protein_coding
chr11	Usp36	118275981	118276260	genebody	Down	-1.19	1.9343e-07	0.00274289													NM_001033528	-	118259653	118290244	genebody	14124	protein_coding
chr11	Car10	93600881	93601160	genebody	Up	2.54	1.1582e-07	0.00209743													NM_028296	+	93099290	93601751	genebody	501730	protein_coding
chr11	Egfr	16872181	16872440	genebody	Up	3.67	8.39197e-08	0.00185081													NM_207655	+	16752203	16913907	genebody	120107	protein_coding
chr11	Rbfox3	118525141	118525500	genebody	Down	-1.31	8.25656e-08	0.00185081													NM_001285438	-	118489760	118761041	genebody	235721	protein_coding
chr11	Osbpl7	97060481	97060860	genebody	Down	-1.07	6.26618e-08	0.00171883													NM_001081434	+	97050820	97068904	genebody	9850	protein_coding
chr11	Tns3	8532741	8533040	genebody	Up	2.76	3.28473e-08	0.00143199													NM_001083587	-	8431652	8664535	genebody	131645	protein_coding
chr11	NA	4336661	4337040	Otherintergenic	Up	3.39	1.37577e-08	0.000925655													NA	.	NA	NA	Otherintergenic	NA	No_anno
chr11	NA	31128221	31128580	Otherintergenic	Down	-1.36	7.02596e-09	0.000595693													NA	.	NA	NA	Otherintergenic	NA	No_anno
chr11	Urgcp	5716881	5717340	genebody	Down	-1.05	5.92203e-09	0.00057348													NM_178623	-	5713417	5741176	genebody	24066	protein_coding
chr11	NA	117899981	117900500	Otherintergenic	Down	-1.38	7.30092e-10	0.000170226													NA	.	NA	NA	Otherintergenic	NA	No_anno
chr11	Fdxr	115271901	115272400	genebody	Down	-1.15	2.40363e-10	7.47233e-05													NM_007997	-	115268025	115276969	genebody	4819	protein_coding
chr12	Jkamp	72094761	72095020	genebody	Down	-0.91	0.000218265	0.0427064													NM_001205067	+	72085839	72101527	genebody	9051	protein_coding
chr12	NA	106433901	106434180	Genedesert	Down	-0.89	0.000160403	0.0317513													NA	.	NA	NA	Genedesert	NA	No_anno
chr12	NA	75444861	75445080	Otherintergenic	Down	-1.3	0.00015708	0.0311167													NA	.	NA	NA	Otherintergenic	NA	No_anno
chr12	NA	28191441	28191660	Genedesert	Down	-1.03	0.00014757	0.0292982													NA	.	NA	NA	Genedesert	NA	No_anno
chr12	NA	46122781	46123060	Genedesert	Up	1.49	0.000146241	0.0290437													NA	.	NA	NA	Genedesert	NA	No_anno
chr12	Klhl29	5219681	5219900	genebody	Down	-1.28	0.000138937	0.0276459													NM_001164493	-	5077466	5375682	genebody	155892	protein_coding
chr12	Rtn1	72356441	72356700	genebody	Up	1.77	0.000115439	0.0232179													NM_153457	-	72211749	72409054	genebody	52484	protein_coding
chr12	NA	46831621	46831860	Genedesert	Up	3.5	0.00011349	0.0228605													NA	.	NA	NA	Genedesert	NA	No_anno
chr12	Atl1	69928741	69929000	genebody	Up	2.83	0.000111128	0.0224406													NM_178628	+	69893105	69964085	genebody	35765	protein_coding
chr12	Klhl28	64942581	64942820	genebody	Up	3.51	0.000110421	0.022305													NM_025707	-	64942440	64965536	genebody	22836	protein_coding
chr12	NA	99518681	99518960	Otherintergenic	Up	2.14	0.000104818	0.021263													NA	.	NA	NA	Otherintergenic	NA	No_anno
chr12	NA	35635441	35635660	Otherintergenic	Up	4.24	0.00010331	0.0209913													NA	.	NA	NA	Otherintergenic	NA	No_anno
chr12	NA	23052381	23052580	Genedesert	Down	-1.1	9.92528e-05	0.0202766													NA	.	NA	NA	Genedesert	NA	No_anno
chr12	Plekhd1	80704101	80704300	genebody	Up	3.99	9.88384e-05	0.020237													NM_001177503	+	80692601	80724216	genebody	11599	protein_coding
chr12	NA	49735021	49735240	Otherintergenic	Up	4.17	9.8671e-05	0.0202208													NA	.	NA	NA	Otherintergenic	NA	No_anno
chr12	Bdkrb2	105592541	105592760	genebody	Down	-1.02	9.80874e-05	0.0201392													NM_009747	+	105563172	105593071	genebody	29478	protein_coding
chr12	NA	73526181	73526420	Otherintergenic	Down	-1.16	9.76236e-05	0.0200763													NA	.	NA	NA	Otherintergenic	NA	No_anno
chr12	D430019H16Rik	105461161	105461360	genebody	Down	-1.22	9.76134e-05	0.0200763													NM_001252508	+	105453856	105493095	genebody	7404	protein_coding
chr12	Cdc42bpb	111330221	111330420	genebody	Down	-1.15	9.62171e-05	0.0199057													NM_183016	-	111292972	111377718	genebody	47398	protein_coding
chr12	NA	9055541	9055740	Otherintergenic	Down	-1.05	9.58221e-05	0.0198612													NA	.	NA	NA	Otherintergenic	NA	No_anno
chr12	NA	38902081	38902280	Genedesert	Up	2.79	9.53947e-05	0.0198279													NA	.	NA	NA	Genedesert	NA	No_anno
chr12	Npas3	53622061	53622360	genebody	Up	3.17	9.50975e-05	0.0197993													NM_013780	+	53248677	54072175	genebody	373533	protein_coding
chr12	NA	56008241	56008440	Otherintergenic	Up	1.98	9.44988e-05	0.0197385													NA	.	NA	NA	Otherintergenic	NA	No_anno
chr12	NA	88035321	88035540	Otherintergenic	Up	2.83	9.36524e-05	0.0196299													NA	.	NA	NA	Otherintergenic	NA	No_anno
chr12	Wdr25	108959441	108959640	genebody	Down	-1.23	9.33968e-05	0.0195938													NM_177602	+	108894272	109028452	genebody	65268	protein_coding
chr12	Map4k5	69866721	69866920	genebody	Down	-1.08	9.32752e-05	0.0195859													NM_201519	-	69803757	69893163	genebody	26343	protein_coding
chr12	Npas3	53754901	53755100	genebody	Up	1.74	9.29623e-05	0.0195663													NM_013780	+	53248677	54072175	genebody	506323	protein_coding
chr12	Prkch	73652481	73652680	genebody	Up	1.53	9.2542e-05	0.0195185													NM_008856	+	73585041	73778184	genebody	67539	protein_coding
chr12	NA	17857581	17857840	Otherintergenic	Down	-0.98	9.21061e-05	0.0195185													NA	.	NA	NA	Otherintergenic	NA	No_anno
chr12	NA	20955481	20955680	Otherintergenic	Down	-0.95	9.2505e-05	0.0195185													NA	.	NA	NA	Otherintergenic	NA	No_anno
chr12	NA	51550861	51551060	Otherintergenic	Down	-1	9.24949e-05	0.0195185													NA	.	NA	NA	Otherintergenic	NA	No_anno
chr12	NA	106771001	106771200	Genedesert	Down	-1.18	9.21585e-05	0.0195185													NA	.	NA	NA	Genedesert	NA	No_anno
chr12	NA	19651481	19651680	Otherintergenic	Up	2.33	9.1453e-05	0.0194567													NA	.	NA	NA	Otherintergenic	NA	No_anno
chr12	Hectd1	51774401	51774600	genebody	Up	2.52	8.95781e-05	0.0194567													NM_144788	-	51743722	51829536	genebody	55036	protein_coding
chr12	Kcnh5	75014801	75015000	genebody	Up	Inf	9.1387e-05	0.0194567													NM_172805	-	74897217	75177332	genebody	162432	protein_coding
chr12	Sipa1l1	82432301	82432500	genebody	Up	Inf	9.1387e-05	0.0194567													NM_172579	+	82311349	82451784	genebody	121051	protein_coding
chr12	Entpd5	84379321	84379520	genebody	Up	2.22	9.14528e-05	0.0194567													NM_001286049	-	84373876	84400934	genebody	21514	protein_coding
chr12	NA	99546901	99547100	Otherintergenic	Up	2.21	9.14532e-05	0.0194567													NA	.	NA	NA	Otherintergenic	NA	No_anno
chr12	Atg2b	105649141	105649340	genebody	Up	2.21	9.14535e-05	0.0194567													NM_029654	-	105613540	105685241	genebody	36001	protein_coding
chr12	9030624G23Rik	24085061	24085280	genebody	Down	-1.18	9.02014e-05	0.0194567													NM_001256489	-	24043202	24097269	genebody	12099	protein_coding
chr12	NA	25119501	25119720	Genedesert	Down	-1.11	9.02652e-05	0.0194567													NA	.	NA	NA	Genedesert	NA	No_anno
chr12	Dync1h1	110635681	110635940	genebody	Down	-0.99	9.07102e-05	0.0194567													NM_030238	+	110601395	110666944	genebody	34415	protein_coding
chr12	NA	115593101	115593320	Genedesert	Up	2.53	8.92344e-05	0.0194559													NA	.	NA	NA	Genedesert	NA	No_anno
chr12	NA	92232661	92232860	Genedesert	Up	3.23	8.899e-05	0.0194163													NA	.	NA	NA	Genedesert	NA	No_anno
chr12	NA	73057021	73057220	Otherintergenic	Up	2.94	8.68312e-05	0.0191998													NA	.	NA	NA	Otherintergenic	NA	No_anno
chr12	Rgs6	82800801	82801000	genebody	Up	2.8	8.66731e-05	0.0191998													NM_001282061	+	82617499	83158813	genebody	183401	protein_coding
chr12	Cdca7l	117848361	117848560	genebody	Up	4.21	8.60401e-05	0.0191787													NM_146040	+	117843861	117878706	genebody	4599	protein_coding
chr12	NA	78001841	78002040	Otherintergenic	Up	1.84	8.56674e-05	0.0191726													NA	.	NA	NA	Otherintergenic	NA	No_anno
chr12	NA	83169501	83169700	Otherintergenic	Up	Inf	8.59924e-05	0.0191726													NA	.	NA	NA	Otherintergenic	NA	No_anno
chr12	NA	90894441	90894640	Otherintergenic	Up	1.79	8.57442e-05	0.0191726													NA	.	NA	NA	Otherintergenic	NA	No_anno
chr12	Rgs6	82722881	82723160	genebody	Up	2.63	8.53788e-05	0.0191529													NM_001282061	+	82617499	83158813	genebody	105521	protein_coding
chr12	Sntg2	30208181	30208400	genebody	Up	2.95	8.5294e-05	0.0191497													NM_172951	-	30174557	30373375	genebody	165085	protein_coding
chr12	NA	25785801	25786000	Genedesert	Up	Inf	8.51643e-05	0.0191321													NA	.	NA	NA	Genedesert	NA	No_anno
chr12	NA	19945921	19946160	Otherintergenic	Down	-1	8.47813e-05	0.019069													NA	.	NA	NA	Otherintergenic	NA	No_anno
chr12	NA	107828361	107828560	Otherintergenic	Down	-1.31	8.46491e-05	0.0190485													NA	.	NA	NA	Otherintergenic	NA	No_anno
chr12	NA	70785261	70785460	Otherintergenic	Down	-1.04	8.45883e-05	0.0190371													NA	.	NA	NA	Otherintergenic	NA	No_anno
chr12	Mdga2	66657341	66657600	genebody	Up	2.48	8.42379e-05	0.0190342													NM_207010	-	66466059	67222549	genebody	565079	protein_coding
chr12	Foxn3	99442521	99442720	genebody	Up	1.81	8.45511e-05	0.0190342													NM_183186	-	99195094	99450074	genebody	7454	protein_coding
chr12	Ankrd9	110977161	110977360	Promoter3k	Down	-0.97	8.40992e-05	0.0190326													NM_175207	-	110975353	110979021	Promoter3k	1761	protein_coding
chr12	Esrrb	86502081	86502300	genebody	Down	-1.4	8.37385e-05	0.018978													NM_011934	+	86421644	86521628	genebody	80546	protein_coding
chr12	Cep128	91344661	91344860	genebody	Up	1.48	8.32046e-05	0.0189646													NM_181815	-	90998492	91384409	genebody	39649	protein_coding
chr12	Inf2	112610581	112610780	genebody	Down	-1.04	8.3527e-05	0.0189646													NM_198411	+	112588784	112615557	genebody	21896	protein_coding
chr12	Mir1198	55380101	55380300	genebody	Up	3.18	8.26968e-05	0.0189262													NR_035430	+	55370695	55491306	genebody	9505	misc
chr12	Prkar2b	32055161	32055360	genebody	Up	3.16	8.2446e-05	0.018898													NM_011158	-	31958479	32061279	genebody	6019	protein_coding
chr12	Dgkb	38152881	38153080	genebody	Up	3.21	8.21982e-05	0.018898													NM_178681	+	37880705	38633410	genebody	272275	protein_coding
chr12	NA	115116861	115117060	Genedesert	Up	2.67	8.21886e-05	0.018898													NA	.	NA	NA	Genedesert	NA	No_anno
chr12	NA	108288861	108289060	Otherintergenic	Down	-1.17	8.24647e-05	0.018898													NA	.	NA	NA	Otherintergenic	NA	No_anno
chr12	NA	26963001	26963200	Otherintergenic	Up	4.32	8.21471e-05	0.0188934													NA	.	NA	NA	Otherintergenic	NA	No_anno
chr12	NA	12490021	12490220	Otherintergenic	Up	2.81	8.21169e-05	0.0188912													NA	.	NA	NA	Otherintergenic	NA	No_anno
chr12	Psen1	83734001	83734200	genebody	Down	-1	8.20039e-05	0.0188816													NM_008943	+	83688563	83735199	genebody	45537	protein_coding
chr12	Ift43	86135781	86135980	genebody	Up	3.12	8.183e-05	0.0188782													NM_029601	+	86082561	86162459	genebody	53319	protein_coding
chr12	D830013O20Rik	73365701	73365900	genebody	Up	2.89	8.17404e-05	0.0188699													NR_046013	-	73364075	73409563	genebody	43763	misc
chr12	Asap2	21152721	21152920	genebody	Up	3.28	8.16221e-05	0.0188494													NM_001135192	+	21111756	21270171	genebody	41064	protein_coding
chr12	Rgs6	82971761	82971980	genebody	Up	4.37	8.09929e-05	0.0187855													NM_001282061	+	82617499	83158813	genebody	354371	protein_coding
chr12	Mir770	109563721	109563920	ProximalPromoter	Down	-0.97	8.09771e-05	0.0187855													NR_030427	+	109563692	109563785	ProximalPromoter	128	misc
chr12	NA	69064241	69064440	Genedesert	Up	Inf	8.05557e-05	0.0187306													NA	.	NA	NA	Genedesert	NA	No_anno
chr12	Mfsd7c	85796041	85796240	genebody	Up	Inf	8.05557e-05	0.0187306													NM_145447	+	85746539	85813585	genebody	49601	protein_coding
chr12	NA	81395221	81395440	Otherintergenic	Down	-1.08	7.98148e-05	0.0187151													NA	.	NA	NA	Otherintergenic	NA	No_anno
chr12	Nrde2	100133021	100133220	genebody	Down	-1.16	7.96359e-05	0.0187151													NM_183155	-	100125452	100159653	genebody	26533	protein_coding
chr12	NA	112398741	112398940	Otherintergenic	Down	-0.95	7.98803e-05	0.0187151													NA	.	NA	NA	Otherintergenic	NA	No_anno
chr12	NA	17248561	17248760	Otherintergenic	Down	-1.34	7.9109e-05	0.0186736													NA	.	NA	NA	Otherintergenic	NA	No_anno
chr12	NA	14696921	14697120	Genedesert	Up	2.68	7.83693e-05	0.0185675													NA	.	NA	NA	Genedesert	NA	No_anno
chr12	Ispd	36497681	36497880	genebody	Up	2.72	7.83707e-05	0.0185675													NM_178629	+	36381519	36689444	genebody	116261	protein_coding
chr12	NA	39211261	39211460	Genedesert	Up	2.75	7.83735e-05	0.0185675													NA	.	NA	NA	Genedesert	NA	No_anno
chr12	NA	66075761	66075960	Genedesert	Up	2.77	7.83725e-05	0.0185675													NA	.	NA	NA	Genedesert	NA	No_anno
chr12	Trim9	70336061	70336260	genebody	Up	2.7	7.83718e-05	0.0185675													NM_001110203	-	70263732	70347614	genebody	11454	protein_coding
chr12	Rad51b	79388741	79388940	genebody	Up	2.73	7.83697e-05	0.0185675													NM_001252562	+	79297351	79508654	genebody	91489	protein_coding
chr12	NA	81692801	81693000	Otherintergenic	Up	Inf	7.52675e-05	0.0185675													NA	.	NA	NA	Otherintergenic	NA	No_anno
chr12	Sipa1l1	82263341	82263540	genebody	Up	2.72	7.8371e-05	0.0185675													NM_001167983	+	82170016	82451784	genebody	93424	protein_coding
chr12	Rgs6	83034761	83034960	genebody	Up	2.73	7.83704e-05	0.0185675													NM_001282061	+	82617499	83158813	genebody	417361	protein_coding
chr12	Rgs6	83074321	83074520	genebody	Up	2.72	7.83709e-05	0.0185675													NM_001282061	+	82617499	83158813	genebody	456921	protein_coding
chr12	Npc2	84760621	84760820	genebody	Up	3.1	7.77491e-05	0.0185675													NM_023409	-	84754559	84773112	genebody	12392	protein_coding
chr12	Esrrb	86520121	86520320	genebody	Up	2.63	7.83708e-05	0.0185675													NM_011934	+	86421644	86521628	genebody	98576	protein_coding
chr12	Spata7	98632921	98633200	genebody	Up	3.59	7.48197e-05	0.0185675													NM_178914	+	98628184	98669814	genebody	4876	protein_coding
chr12	Eml1	108394401	108394600	genebody	Up	2.75	7.83699e-05	0.0185675													NM_001286346	+	108371153	108539564	genebody	23347	protein_coding
chr12	NA	112554501	112554700	Otherintergenic	Up	3.99	7.53831e-05	0.0185675													NA	.	NA	NA	Otherintergenic	NA	No_anno
chr12	NA	18467021	18467220	Otherintergenic	Down	-1.07	7.57165e-05	0.0185675													NA	.	NA	NA	Otherintergenic	NA	No_anno
chr12	NA	23636861	23637060	Genedesert	Down	-1.44	7.80054e-05	0.0185675													NA	.	NA	NA	Genedesert	NA	No_anno
chr12	NA	65184341	65184540	Otherintergenic	Down	-2.53	7.57227e-05	0.0185675													NA	.	NA	NA	Otherintergenic	NA	No_anno
chr12	Syne3	104932361	104932560	genebody	Down	-1.09	7.59288e-05	0.0185675													NM_001042699	-	104929933	104998677	genebody	66217	protein_coding
chr12	Gm16596	108536941	108537140	genebody	Down	-1.44	7.80151e-05	0.0185675													NR_045752	-	108536402	108555618	genebody	18578	misc
chr12	Kif26a	112176221	112176420	genebody	Down	-1.18	7.68574e-05	0.0185675													NM_001097621	+	112146208	112181747	genebody	30112	protein_coding
chr12	NA	112309521	112309740	Otherintergenic	Down	-0.96	7.75734e-05	0.0185675													NA	.	NA	NA	Otherintergenic	NA	No_anno
chr12	NA	117448101	117448300	Otherintergenic	Down	-1.15	7.69043e-05	0.0185675													NA	.	NA	NA	Otherintergenic	NA	No_anno
chr12	NA	104306981	104307180	Otherintergenic	Down	-1.32	7.45749e-05	0.0185466													NA	.	NA	NA	Otherintergenic	NA	No_anno
chr12	Dnah11	118160761	118160960	genebody	Up	2.91	7.45592e-05	0.0185454													NM_010060	-	117877982	118199043	genebody	38183	protein_coding
chr12	Adcy3	4144741	4144940	genebody	Down	-1.09	7.44593e-05	0.0185346													NM_138305	+	4134153	4213524	genebody	10687	protein_coding
chr12	NA	19704481	19704720	Otherintergenic	Down	-1.06	7.44267e-05	0.0185346													NA	.	NA	NA	Otherintergenic	NA	No_anno
chr12	Cep170b	112741041	112741240	genebody	Down	-1.12	7.44685e-05	0.0185346													NM_001024602	+	112722174	112746591	genebody	18966	protein_coding
chr12	NA	102012921	102013120	Otherintergenic	Up	2.84	7.35988e-05	0.0184121													NA	.	NA	NA	Otherintergenic	NA	No_anno
chr12	Atxn7l1	33342081	33342280	genebody	Up	2.09	7.34352e-05	0.0183984													NM_001033436	+	33302515	33368277	genebody	39665	protein_coding
chr12	Akap6	52864221	52864420	genebody	Up	2.12	7.34364e-05	0.0183984													NM_198111	+	52699383	53151015	genebody	164937	protein_coding
chr12	Atp5s	69741881	69742080	genebody	Up	2.13	7.34365e-05	0.0183984													NM_026536	+	69724962	69744658	genebody	17018	protein_coding
chr12	Mir4660	70402541	70402760	genebody	Up	2.07	7.34362e-05	0.0183984													NR_037248	+	70308505	70669399	genebody	94145	misc
chr12	NA	82497181	82497380	Otherintergenic	Up	2.14	7.28922e-05	0.0183984													NA	.	NA	NA	Otherintergenic	NA	No_anno
chr12	Nrxn3	89708601	89708800	genebody	Up	2.01	7.34372e-05	0.0183984													NM_172544	+	88953390	90334933	genebody	755310	protein_coding
chr12	NA	95404841	95405040	Genedesert	Up	2.08	7.34365e-05	0.0183984													NA	.	NA	NA	Genedesert	NA	No_anno
chr12	Mir1198	55433181	55433400	genebody	Down	-1.07	7.11925e-05	0.0182531													NR_035430	+	55370695	55491306	genebody	62595	misc
chr12	NA	3010521	3010740	Pericentromere	Up	3.19	7.05693e-05	0.018215													NA	.	NA	NA	Pericentromere	NA	No_anno
chr12	Trappc12	28709161	28709360	genebody	Up	2.66	7.02004e-05	0.0181723													NM_001161410	-	28690628	28750394	genebody	41134	protein_coding
chr12	NA	20214141	20214340	Otherintergenic	Up	1.75	6.9957e-05	0.0181316													NA	.	NA	NA	Otherintergenic	NA	No_anno
chr12	Amn	111269861	111270060	Promoter3k	Up	2.32	6.89768e-05	0.0180626													NM_033603	+	111271111	111276426	Promoter3k	-1151	protein_coding
chr12	NA	86313461	86313660	Otherintergenic	Up	2.27	6.85385e-05	0.0180369													NA	.	NA	NA	Otherintergenic	NA	No_anno
chr12	NA	10340101	10340300	Otherintergenic	Up	2.78	6.80768e-05	0.0179478													NA	.	NA	NA	Otherintergenic	NA	No_anno
chr12	Nubpl	52299981	52300180	genebody	Up	2.07	6.78425e-05	0.0179174													NM_029760	+	52097746	52310959	genebody	202334	protein_coding
chr12	NA	32070401	32070600	Otherintergenic	Up	Inf	6.77406e-05	0.0179058													NA	.	NA	NA	Otherintergenic	NA	No_anno
chr12	Arel1	84960361	84960580	genebody	Up	1.86	6.77356e-05	0.0179058													NM_178065	-	84918149	84970886	genebody	10416	protein_coding
chr12	NA	67950961	67951320	Genedesert	Down	-1.86	6.76344e-05	0.0179058													NA	.	NA	NA	Genedesert	NA	No_anno
chr12	NA	62196961	62197160	Otherintergenic	Up	2.54	6.65099e-05	0.0177963													NA	.	NA	NA	Otherintergenic	NA	No_anno
chr12	NA	14594481	14594680	Genedesert	Down	-1.2	6.58493e-05	0.0176712													NA	.	NA	NA	Genedesert	NA	No_anno
chr12	NA	31030721	31030920	Otherintergenic	Up	4.18	6.55726e-05	0.0176574													NA	.	NA	NA	Otherintergenic	NA	No_anno
chr12	NA	32726381	32726580	Otherintergenic	Up	3.98	6.5572e-05	0.0176574													NA	.	NA	NA	Otherintergenic	NA	No_anno
chr12	Nubpl	52279181	52279400	genebody	Up	Inf	6.40158e-05	0.0176574													NM_029760	+	52097746	52310959	genebody	181544	protein_coding
chr12	Fancm	65106041	65106240	genebody	Up	2.16	6.44062e-05	0.0176574													NM_178912	+	65075606	65132058	genebody	30534	protein_coding
chr12	Dpf3	83299441	83299640	genebody	Up	1.91	6.53086e-05	0.0176574													NM_058212	-	83269011	83487736	genebody	188196	protein_coding
chr12	NA	98134121	98134320	Genedesert	Up	3.91	6.55734e-05	0.0176574													NA	.	NA	NA	Genedesert	NA	No_anno
chr12	NA	104758281	104758480	Otherintergenic	Up	2.08	6.48837e-05	0.0176574													NA	.	NA	NA	Otherintergenic	NA	No_anno
chr12	D830013O20Rik	73367701	73367900	genebody	Down	-1.3	6.40941e-05	0.0176574													NR_046013	-	73364075	73409563	genebody	41763	misc
chr12	Papln	83774941	83775140	genebody	Down	-1.22	6.41025e-05	0.0176574													NM_130887	+	83763634	83792384	genebody	11406	protein_coding
chr12	NA	94219561	94219760	Genedesert	Up	Inf	6.23493e-05	0.0174752													NA	.	NA	NA	Genedesert	NA	No_anno
chr12	Pnma1	84147341	84147560	Promoter3k	Down	-0.88	6.20956e-05	0.0174434													NM_027438	-	84146131	84148489	Promoter3k	1039	protein_coding
chr12	Dtnb	3643101	3643300	genebody	Up	2.73	6.07845e-05	0.0174304													NM_007886	+	3573041	3781398	genebody	70159	protein_coding
chr12	Nbas	13330461	13330660	genebody	Up	2.74	6.19473e-05	0.0174304													NM_027706	+	13269127	13583811	genebody	61433	protein_coding
chr12	Npas3	53785941	53786160	genebody	Up	2.79	6.19459e-05	0.0174304													NM_013780	+	53248677	54072175	genebody	537373	protein_coding
chr12	NA	54481221	54481420	Otherintergenic	Up	2.65	6.19475e-05	0.0174304													NA	.	NA	NA	Otherintergenic	NA	No_anno
chr12	NA	68850201	68850400	Genedesert	Up	2.86	6.19462e-05	0.0174304													NA	.	NA	NA	Genedesert	NA	No_anno
chr12	Nin	70080701	70080900	genebody	Up	2.72	6.19487e-05	0.0174304													NM_001081453	-	70011435	70102854	genebody	22054	protein_coding
chr12	Mir4660	70414801	70415000	genebody	Up	3.62	6.14219e-05	0.0174304													NR_037248	+	70308505	70669399	genebody	106395	misc
chr12	Nrxn3	89993481	89993680	genebody	Up	4.33	6.07667e-05	0.0174304													NM_001252074	+	89812483	90334933	genebody	181097	protein_coding
chr12	Tdrd9	112051781	112052000	genebody	Up	2.73	6.19474e-05	0.0174304													NM_029056	+	111971559	112068854	genebody	80331	protein_coding
chr12	Ptprn2	117122881	117123100	genebody	Down	-1.33	6.07555e-05	0.0174304													NM_011215	+	116485720	117278167	genebody	637270	protein_coding
chr12	NA	114623921	114624120	Genedesert	Up	4.36	5.92737e-05	0.0173268													NA	.	NA	NA	Genedesert	NA	No_anno
chr12	Stxbp6	44886361	44886560	genebody	Up	3.17	5.89052e-05	0.0172834													NM_144552	-	44852486	45074483	genebody	188023	protein_coding
chr12	Nrxn3	89368161	89368360	genebody	Up	4.07	5.8058e-05	0.0172297													NM_172544	+	88953390	90334933	genebody	414870	protein_coding
chr12	NA	119258661	119258860	Otherintergenic	Down	-1.23	5.70747e-05	0.0170553													NA	.	NA	NA	Otherintergenic	NA	No_anno
chr12	NA	71695961	71696160	Otherintergenic	Up	2.96	5.68492e-05	0.0170182													NA	.	NA	NA	Otherintergenic	NA	No_anno
chr12	Unc79	103042761	103042960	genebody	Down	-1.03	5.64645e-05	0.0169401													NM_001081017	+	102948859	103183997	genebody	94001	protein_coding
chr12	Ppp2r5c	110450181	110450400	genebody	Down	-1.06	5.64681e-05	0.0169401													NM_001135001	+	110447179	110571690	genebody	3111	protein_coding
chr12	Tpo	30073001	30073240	genebody	Up	3.28	5.50445e-05	0.0167608													NM_009417	-	30054661	30132609	genebody	59489	protein_coding
chr12	NA	99645181	99645380	Otherintergenic	Down	-1.11	5.53671e-05	0.0167608													NA	.	NA	NA	Otherintergenic	NA	No_anno
chr12	NA	112238261	112238460	Otherintergenic	Up	2.76	5.47514e-05	0.0167102													NA	.	NA	NA	Otherintergenic	NA	No_anno
chr12	NA	54394241	54394440	Otherintergenic	Down	-1.42	5.45605e-05	0.0166835													NA	.	NA	NA	Otherintergenic	NA	No_anno
chr12	Dnah11	117975141	117975340	genebody	Up	1.56	5.45033e-05	0.0166742													NM_010060	-	117877982	118199043	genebody	223803	protein_coding
chr12	Prkd1	50365521	50365720	genebody	Up	2.15	5.42018e-05	0.0166052													NM_008858	-	50341232	50649223	genebody	283603	protein_coding
chr12	NA	98289961	98290180	Otherintergenic	Up	2.09	5.42039e-05	0.0166052													NA	.	NA	NA	Otherintergenic	NA	No_anno
chr12	Greb1	16758881	16759080	Promoter3k	Up	2.51	5.30234e-05	0.0164501													NM_001252071	-	16670615	16757239	Promoter3k	-1741	protein_coding
chr12	Akap6	52882441	52882640	genebody	Up	2.45	5.3023e-05	0.0164501													NM_198111	+	52699383	53151015	genebody	183157	protein_coding
chr12	Rtn1	72390081	72390280	genebody	Up	2.43	5.30243e-05	0.0164501													NM_153457	-	72211749	72409054	genebody	18874	protein_coding
chr12	NA	73831161	73831360	Otherintergenic	Up	2.37	5.30238e-05	0.0164501													NA	.	NA	NA	Otherintergenic	NA	No_anno
chr12	Syne2	76109161	76109360	genebody	Up	2.5	5.30236e-05	0.0164501													NM_001005510	+	75818318	76110928	genebody	290942	protein_coding
chr12	NA	80741321	80741520	Otherintergenic	Up	2.39	5.30261e-05	0.0164501													NA	.	NA	NA	Otherintergenic	NA	No_anno
chr12	Unc79	102967921	102968120	genebody	Up	2.42	5.30245e-05	0.0164501													NM_001081017	+	102948859	103183997	genebody	19161	protein_coding
chr12	NA	3063061	3063260	Pericentromere	Down	-1.43	5.16578e-05	0.0164501													NA	.	NA	NA	Pericentromere	NA	No_anno
chr12	NA	73559241	73559440	Otherintergenic	Down	-1.11	5.26534e-05	0.0164501													NA	.	NA	NA	Otherintergenic	NA	No_anno
chr12	NA	86309341	86309540	Otherintergenic	Down	-1.42	5.29663e-05	0.0164501													NA	.	NA	NA	Otherintergenic	NA	No_anno
chr12	Eml5	98819321	98819520	genebody	Up	3.1	4.97028e-05	0.0161965													NM_001081191	-	98786604	98901484	genebody	82064	protein_coding
chr12	NA	107874821	107875020	Otherintergenic	Down	-1.11	4.76904e-05	0.015863													NA	.	NA	NA	Otherintergenic	NA	No_anno
chr12	Rgs6	82993061	82993260	genebody	Up	2.93	4.74434e-05	0.0158167													NM_001282061	+	82617499	83158813	genebody	375661	protein_coding
chr12	NA	99645521	99645720	Otherintergenic	Down	-1.04	4.74008e-05	0.0158081													NA	.	NA	NA	Otherintergenic	NA	No_anno
chr12	Rps6ka5	100583841	100584040	genebody	Up	Inf	4.73278e-05	0.0157979													NM_153587	-	100549778	100725028	genebody	141088	protein_coding
chr12	NA	36806121	36806360	Otherintergenic	Up	3.36	4.71172e-05	0.0157729													NA	.	NA	NA	Otherintergenic	NA	No_anno
chr12	NA	3001961	3002200	Pericentromere	Up	1.54	4.68604e-05	0.0157305													NA	.	NA	NA	Pericentromere	NA	No_anno
chr12	NA	71534241	71534440	Otherintergenic	Up	2.15	4.66798e-05	0.0157194													NA	.	NA	NA	Otherintergenic	NA	No_anno
chr12	Cog5	31753081	31753300	genebody	Up	4.09	4.65591e-05	0.0156901													NM_001163126	+	31654869	31937630	genebody	98321	protein_coding
chr12	NA	8085781	8085980	Otherintergenic	Up	Inf	4.63651e-05	0.0156571													NA	.	NA	NA	Otherintergenic	NA	No_anno
chr12	Hpcal1	17688261	17688460	Promoter3k	Up	Inf	4.6365e-05	0.0156571													NM_016677	+	17690814	17791926	Promoter3k	-2454	protein_coding
chr12	Kidins220	25025421	25025640	genebody	Up	Inf	4.63651e-05	0.0156571													NM_001081378	+	24974932	25059697	genebody	50598	protein_coding
chr12	Ispd	36673581	36673800	genebody	Up	Inf	4.63652e-05	0.0156571													NM_178629	+	36381519	36689444	genebody	292171	protein_coding
chr12	Ngb	87097341	87097540	genebody	Up	Inf	4.63652e-05	0.0156571													NM_022414	-	87097531	87102539	genebody	5099	protein_coding
chr12	Kif26a	112177981	112178280	genebody	Down	-1	4.52999e-05	0.0156571													NM_001097621	+	112146208	112181747	genebody	31922	protein_coding
chr12	Agmo	37273821	37274020	genebody	Up	1.97	4.49465e-05	0.015612													NM_178767	+	37241639	37581932	genebody	32281	protein_coding
chr12	Sipa1l1	82212061	82212300	genebody	Up	2.36	4.49572e-05	0.015612													NM_001167983	+	82170016	82451784	genebody	42164	protein_coding
chr12	NA	20577121	20577340	Otherintergenic	Down	-1.29	4.45485e-05	0.015612													NA	.	NA	NA	Otherintergenic	NA	No_anno
chr12	NA	12120581	12120780	Otherintergenic	Down	-0.97	4.3868e-05	0.015503													NA	.	NA	NA	Otherintergenic	NA	No_anno
chr12	NA	9592601	9592840	Otherintergenic	Up	Inf	4.3551e-05	0.0154762													NA	.	NA	NA	Otherintergenic	NA	No_anno
chr12	NA	20228601	20228800	Otherintergenic	Down	-0.58	4.26191e-05	0.0153057													NA	.	NA	NA	Otherintergenic	NA	No_anno
chr12	Npas3	53640541	53640780	genebody	Up	2.16	4.24171e-05	0.0152704													NM_013780	+	53248677	54072175	genebody	391983	protein_coding
chr12	Sostdc1	36318221	36318420	genebody	Up	1.7	4.24014e-05	0.0152697													NM_025312	+	36314169	36318452	genebody	4151	protein_coding
chr12	NA	4806601	4806800	Otherintergenic	Down	-3.01	4.23119e-05	0.0152697													NA	.	NA	NA	Otherintergenic	NA	No_anno
chr12	Abcd4	84602841	84603060	genebody	Down	-1.13	4.2359e-05	0.0152697													NM_008992	-	84602531	84617466	genebody	14516	protein_coding
chr12	NA	25734441	25734640	Genedesert	Up	2.43	4.1809e-05	0.0151805													NA	.	NA	NA	Genedesert	NA	No_anno
chr12	Dock4	40497201	40497420	genebody	Up	1.82	4.164e-05	0.0151805													NM_172803	+	40446053	40846488	genebody	51257	protein_coding
chr12	Mir4660	70562961	70563160	genebody	Up	2.53	4.1808e-05	0.0151805													NR_037248	+	70308505	70669399	genebody	254555	misc
chr12	NA	94301221	94301420	Genedesert	Up	2.51	4.18065e-05	0.0151805													NA	.	NA	NA	Genedesert	NA	No_anno
chr12	NA	105915841	105916040	Otherintergenic	Up	3.22	4.16191e-05	0.0151805													NA	.	NA	NA	Otherintergenic	NA	No_anno
chr12	NA	113223541	113223740	Otherintergenic	Up	1.87	4.16393e-05	0.0151805													NA	.	NA	NA	Otherintergenic	NA	No_anno
chr12	NA	42543181	42543400	Genedesert	Down	-1.04	4.11798e-05	0.0151805													NA	.	NA	NA	Genedesert	NA	No_anno
chr12	NA	104546261	104546460	Otherintergenic	Down	-1.1	4.14758e-05	0.0151805													NA	.	NA	NA	Otherintergenic	NA	No_anno
chr12	Bcl11b	107916941	107917140	genebody	Down	-1.11	4.14877e-05	0.0151805													NM_001079883	-	107910403	108003414	genebody	86374	protein_coding
chr12	NA	104433941	104434180	Otherintergenic	Down	-1.04	4.02015e-05	0.0150941													NA	.	NA	NA	Otherintergenic	NA	No_anno
chr12	NA	71763801	71764000	Otherintergenic	Up	2.48	4.01482e-05	0.0150837													NA	.	NA	NA	Otherintergenic	NA	No_anno
chr12	NA	45196421	45196720	Genedesert	Down	-0.94	3.95607e-05	0.0150837													NA	.	NA	NA	Genedesert	NA	No_anno
chr12	2810011L19Rik	105347761	105347960	genebody	Down	-1.02	4.01294e-05	0.0150837													NR_045047	+	105336594	105383932	genebody	11266	misc
chr12	NA	11889541	11889740	Otherintergenic	Up	2.24	3.85422e-05	0.0149105													NA	.	NA	NA	Otherintergenic	NA	No_anno
chr12	Ift43	86141001	86141240	genebody	Up	2.1	3.8542e-05	0.0149105													NM_029601	+	86082561	86162459	genebody	58559	protein_coding
chr12	NA	118607241	118607480	Otherintergenic	Up	2.22	3.8543e-05	0.0149105													NA	.	NA	NA	Otherintergenic	NA	No_anno
chr12	NA	32597001	32597200	Otherintergenic	Down	-1.83	3.85541e-05	0.0149105													NA	.	NA	NA	Otherintergenic	NA	No_anno
chr12	Rad51b	79784661	79784860	genebody	Down	-1.22	3.77199e-05	0.0148433													NM_009014	+	79297282	79814690	genebody	487478	protein_coding
chr12	Papln	83781961	83782280	genebody	Down	-1.08	3.76707e-05	0.0148334													NM_130887	+	83763634	83792384	genebody	18486	protein_coding
chr12	Unc79	103030801	103031080	genebody	Up	2.24	3.7652e-05	0.0148291													NM_001081017	+	102948859	103183997	genebody	82081	protein_coding
chr12	NA	3016321	3016520	Pericentromere	Up	1.73	3.58513e-05	0.0147917													NA	.	NA	NA	Pericentromere	NA	No_anno
chr12	NA	25946681	25946900	Genedesert	Up	3.96	3.74851e-05	0.0147917													NA	.	NA	NA	Genedesert	NA	No_anno
chr12	Hectd1	51746061	51746260	genebody	Up	4.2	3.7485e-05	0.0147917													NM_144788	-	51743722	51829536	genebody	83376	protein_coding
chr12	Nubpl	52238241	52238500	genebody	Up	3.93	3.74851e-05	0.0147917													NM_029760	+	52097746	52310959	genebody	140624	protein_coding
chr12	Rab15	76819661	76819860	Promoter3k	Up	4.23	3.74844e-05	0.0147917													NM_134050	-	76797963	76822524	Promoter3k	2764	protein_coding
chr12	Rgs6	83046481	83046680	genebody	Up	2.31	3.63468e-05	0.0147917													NM_001282061	+	82617499	83158813	genebody	429081	protein_coding
chr12	NA	84231181	84231380	Otherintergenic	Up	4.19	3.74853e-05	0.0147917													NA	.	NA	NA	Otherintergenic	NA	No_anno
chr12	NA	106845121	106845320	Genedesert	Up	3.94	3.74849e-05	0.0147917													NA	.	NA	NA	Genedesert	NA	No_anno
chr12	Evl	108591501	108591700	genebody	Up	1.94	3.70977e-05	0.0147917													NM_007965	+	108554720	108688515	genebody	36880	protein_coding
chr12	Eif2b2	85223081	85223280	genebody	Down	-1.2	3.65195e-05	0.0147917													NM_145445	+	85219513	85226628	genebody	3667	protein_coding
chr12	Calm1	100207861	100208060	genebody	Up	2.25	3.54663e-05	0.014769													NM_009790	+	100199541	100209806	genebody	8419	protein_coding
chr12	Klhl29	5169121	5169320	genebody	Up	2.32	3.53207e-05	0.0147664													NM_001164493	-	5077466	5375682	genebody	206462	protein_coding
chr12	NA	15728401	15728600	Genedesert	Up	1.99	3.42323e-05	0.0147664													NA	.	NA	NA	Genedesert	NA	No_anno
chr12	NA	35487501	35487700	Otherintergenic	Up	3.23	3.3989e-05	0.0147664													NA	.	NA	NA	Otherintergenic	NA	No_anno
chr12	Dgkb	38344721	38344940	genebody	Up	3.63	3.42325e-05	0.0147664													NM_178681	+	37880705	38633410	genebody	464125	protein_coding
chr12	NA	63272801	63273000	Genedesert	Up	2.3	3.5325e-05	0.0147664													NA	.	NA	NA	Genedesert	NA	No_anno
chr12	Sel1l	91824921	91825120	genebody	Up	2.31	3.5324e-05	0.0147664													NM_001039089	-	91806043	91849157	genebody	24137	protein_coding
chr12	NA	77833581	77833860	Otherintergenic	Down	-1.14	3.45117e-05	0.0147664													NA	.	NA	NA	Otherintergenic	NA	No_anno
chr12	Inf2	112611981	112612180	genebody	Down	-1.02	3.39824e-05	0.0147664													NM_198411	+	112588784	112615557	genebody	23296	protein_coding
chr12	BC022687	112810801	112811000	Promoter3k	Down	-0.98	3.4633e-05	0.0147664													NM_145450	+	112808975	112816245	Promoter3k	1925	protein_coding
chr12	NA	32117721	32117920	Otherintergenic	Up	2.84	3.30691e-05	0.0145615													NA	.	NA	NA	Otherintergenic	NA	No_anno
chr12	NA	112782621	112782900	Otherintergenic	Down	-1.67	3.27908e-05	0.0145279													NA	.	NA	NA	Otherintergenic	NA	No_anno
chr12	Stxbp6	44961901	44962100	genebody	Up	2.76	3.23106e-05	0.0145201													NM_144552	-	44852486	45074483	genebody	112483	protein_coding
chr12	NA	71774141	71774340	Otherintergenic	Up	3.18	3.26998e-05	0.0145201													NA	.	NA	NA	Otherintergenic	NA	No_anno
chr12	NA	104643301	104643540	Otherintergenic	Up	3.34	3.26991e-05	0.0145201													NA	.	NA	NA	Otherintergenic	NA	No_anno
chr12	NA	21006881	21007080	Otherintergenic	Down	-1.02	3.23616e-05	0.0145201													NA	.	NA	NA	Otherintergenic	NA	No_anno
chr12	NA	33029741	33029960	Otherintergenic	Down	-1.15	3.22362e-05	0.0145201													NA	.	NA	NA	Otherintergenic	NA	No_anno
chr12	Prkd1	50365981	50366180	genebody	Up	1.67	3.17137e-05	0.0144183													NM_008858	-	50341232	50649223	genebody	283143	protein_coding
chr12	NA	9041181	9041380	Otherintergenic	Up	2.79	2.91145e-05	0.0143791													NA	.	NA	NA	Otherintergenic	NA	No_anno
chr12	Lpin1	16551621	16551820	genebody	Up	3.21	3.14805e-05	0.0143791													NM_015763	-	16535669	16589770	genebody	38050	protein_coding
chr12	NA	20677421	20677620	Otherintergenic	Up	3.14	3.14788e-05	0.0143791													NA	.	NA	NA	Otherintergenic	NA	No_anno
chr12	Hectd1	51776721	51776920	genebody	Up	4.62	2.90043e-05	0.0143791													NM_144788	-	51743722	51829536	genebody	52716	protein_coding
chr12	NA	75795841	75796040	Otherintergenic	Up	3.21	3.148e-05	0.0143791													NA	.	NA	NA	Otherintergenic	NA	No_anno
chr12	Cep128	91274401	91274620	genebody	Up	1.77	3.14856e-05	0.0143791													NM_181815	-	90998492	91384409	genebody	109899	protein_coding
chr12	NA	92728361	92728600	Genedesert	Up	2.83	2.99501e-05	0.0143791													NA	.	NA	NA	Genedesert	NA	No_anno
chr12	Dicer1	104745001	104745200	genebody	Up	3.22	3.14795e-05	0.0143791													NM_148948	-	104687742	104751952	genebody	6852	protein_coding
chr12	Ptrhd1	4237601	4237860	genebody	Down	-0.91	3.11837e-05	0.0143791													NM_001204912	+	4234027	4240123	genebody	3703	protein_coding
chr12	NA	20700281	20700480	Otherintergenic	Down	-2.18	2.9963e-05	0.0143791													NA	.	NA	NA	Otherintergenic	NA	No_anno
chr12	Mboat2	24902581	24902820	genebody	Down	-0.97	2.92556e-05	0.0143791													NM_026037	+	24831599	24960299	genebody	71101	protein_coding
chr12	Trappc12	28710881	28711100	genebody	Down	-1.05	3.03321e-05	0.0143791													NM_001161410	-	28690628	28750394	genebody	39404	protein_coding
chr12	NA	79881301	79881540	Otherintergenic	Down	-1.05	3.07678e-05	0.0143791													NA	.	NA	NA	Otherintergenic	NA	No_anno
chr12	Eif2b2	85216921	85217140	Promoter3k	Down	-1.17	3.14163e-05	0.0143791													NM_145445	+	85219513	85226628	Promoter3k	-2483	protein_coding
chr12	NA	101334161	101334380	Otherintergenic	Down	-1.2	3.03738e-05	0.0143791													NA	.	NA	NA	Otherintergenic	NA	No_anno
chr12	Fkbp1b	4832541	4832840	genebody	Up	4.68	2.87965e-05	0.0143566													NM_016863	-	4833174	4841595	genebody	8905	protein_coding
chr12	Grhl1	24610261	24610500	genebody	Up	2.24	2.88976e-05	0.0143566													NM_145890	+	24580719	24617391	genebody	29661	protein_coding
chr12	Rnf144a	26310001	26310220	genebody	Up	3.28	2.6788e-05	0.0143566													NM_001081977	-	26306794	26415262	genebody	105152	protein_coding
chr12	Atxn7l1	33366681	33366920	genebody	Up	2.23	2.88979e-05	0.0143566													NM_001033436	+	33302515	33368277	genebody	64285	protein_coding
chr12	NA	36864541	36864780	Otherintergenic	Up	4.54	2.87281e-05	0.0143566													NA	.	NA	NA	Otherintergenic	NA	No_anno
chr12	NA	37667961	37668160	Otherintergenic	Up	4.25	2.42222e-05	0.0143566													NA	.	NA	NA	Otherintergenic	NA	No_anno
chr12	Dock4	40559961	40560200	genebody	Up	3.17	2.70279e-05	0.0143566													NM_172803	+	40446053	40846488	genebody	114027	protein_coding
chr12	Dock4	40781781	40781980	genebody	Up	3.3	2.67877e-05	0.0143566													NM_172803	+	40446053	40846488	genebody	335827	protein_coding
chr12	NA	45518841	45519040	Genedesert	Up	Inf	2.80346e-05	0.0143566													NA	.	NA	NA	Genedesert	NA	No_anno
chr12	NA	54275141	54275340	Otherintergenic	Up	1.89	2.74991e-05	0.0143566													NA	.	NA	NA	Otherintergenic	NA	No_anno
chr12	Snx6	54784041	54784280	genebody	Up	1.88	2.8763e-05	0.0143566													NM_026998	-	54746357	54795662	genebody	11502	protein_coding
chr12	Mir4660	70510021	70510280	genebody	Up	1.87	2.87634e-05	0.0143566													NR_037248	+	70308505	70669399	genebody	201645	misc
chr12	NA	72437241	72437440	Otherintergenic	Up	2.65	2.78264e-05	0.0143566													NA	.	NA	NA	Otherintergenic	NA	No_anno
chr12	Slc38a6	73289341	73289540	Promoter3k	Up	2.46	2.76337e-05	0.0143566													NM_001037717	+	73286848	73354045	Promoter3k	2592	protein_coding
chr12	NA	74571421	74571640	Otherintergenic	Up	2.33	2.46797e-05	0.0143566													NA	.	NA	NA	Otherintergenic	NA	No_anno
chr12	Arel1	84929961	84930160	genebody	Up	Inf	2.54605e-05	0.0143566													NM_178065	-	84918149	84970886	genebody	40826	protein_coding
chr12	Cep128	91058601	91058880	genebody	Up	2.49	2.7824e-05	0.0143566													NM_181815	-	90998492	91384409	genebody	325669	protein_coding
chr12	NA	93160481	93160700	Genedesert	Up	Inf	2.87888e-05	0.0143566													NA	.	NA	NA	Genedesert	NA	No_anno
chr12	Otub2	103399361	103399600	genebody	Up	3.27	2.43035e-05	0.0143566													NM_001177841	+	103388682	103406350	genebody	10798	protein_coding
chr12	NA	107812321	107812540	Otherintergenic	Up	1.9	2.87624e-05	0.0143566													NA	.	NA	NA	Otherintergenic	NA	No_anno
chr12	Wdr25	108916961	108917160	genebody	Up	2.07	2.42284e-05	0.0143566													NM_177602	+	108894272	109028452	genebody	22788	protein_coding
chr12	Gm5441	117321581	117321820	genebody	Up	3.16	2.67878e-05	0.0143566													NR_044987	-	117234521	117337012	genebody	15312	misc
chr12	NA	18282281	18282500	Otherintergenic	Down	-1.14	2.85965e-05	0.0143566													NA	.	NA	NA	Otherintergenic	NA	No_anno
chr12	NA	69087701	69087980	Genedesert	Down	-1.04	2.40865e-05	0.0143566													NA	.	NA	NA	Genedesert	NA	No_anno
chr12	Bcl11b	107916221	107916540	genebody	Down	-0.89	2.86984e-05	0.0143566													NM_001079883	-	107910403	108003414	genebody	87034	protein_coding
[truncated: 7,579 more rows]
