# Supplementary material for: Epigenome-wide methylation analysis shows phosphonoethylamine alleviates aberrant DNA methylation in NASH caused by Pcyt2 deficiency
Source: PLoS One. 2025 Mar 28;20(3):e0320510. doi: 10.1371/journal.pone.0320510 (PMC11952270; doi:10.1371/journal.pone.0320510)
Supplement: S1 File — Supplementary Tables 1-12. Tables provide supplementary analyses of DMGs and DMEGs associated with Pcyt2 and Pcyt2 + PEA, including pathway enrichment, protein interactions, RT-PCR validation, chromosomal distribution, and statistical testing. (ZIP) [file pone.0320510.s004.zip › Table S2. Pcyt2 pathway analysis.xlsx]

## Sheet: Sheet1
Term	Overlap	p-value	Adjusted p-value	Combined Score	Genes
KEGG
Axon guidance	73/182	5.43694e-12	1.68001e-09	78.2572	Sema5A;Robo2;Pik3Cb;Robo1;Ppp3Ca;Dpysl5;Dpysl2;Nck2;Rac3;Plxnc1;Ephb1;Neo1;Ephb4;Ephb3;Epha5;Epha4;Epha7;Epha6;Sema6A;Arhgef12;Unc5A;Epha8;Unc5B;Dcc;Prkca;Unc5C;Unc5D;Rgma;Smo;Pard3;Epha3;Ngef;Sema7A;Camk2D;Sema3D;Src;Sema3A;Ntn4;Sema3F;Efna5;Efna4;Ntn1;Gnai2;Ablim1;Pard6B;Pard6A;Plcg2;Plxna2;Pak6;Fyn;Slit3;Srgap3;Pak3;Srgap1;Plxna4;Wnt4;Pak4;Ntng1;Sema4D;Ryk;Ptch1;Limk2;Limk1;Nfatc2;Ptpn11;Sema4…
Arrhythmogenic right ventricular cardiomyopathy	33/77	5.66976e-07	8.75978e-05	48.255	Ryr2;Itgb5;Lama2;Lama1;Itgb3;Lef1;Atp2A3;Atp2A1;Cacna1D;Cacna1C;Slc8A1;Slc8A2;Sgcb;Lmna;Ctnna1;Ctnna3;Dmd;Itgb6;Cacna1S;Ctnna2;Cacng2;Cacng4;Cacng5;Tcf7L2;Actn2;Cacna2D1;Itga1;Cacna2D3;Cacna2D2;Cacnb2;Cacnb3;Cacnb4;Itga9
Glutamatergic synapse	43/114	8.82259e-07	9.08727e-05	37.8098	Gria1;Itpr1;Grik3;Cacna1A;Itpr2;Grik4;Adcy3;Cacna1D;Itpr3;Grik1;Adcy2;Cacna1C;Grik2;Adcy1;Pld1;Grm1;Adcy6;Gls;Gnai2;Grm2;Ppp3Ca;Grin2A;Grm7;Grm8;Dlgap1;Prkacb;Gria3;Slc38A1;Pla2G4A;Prkca;Grin2B;Grin2D;Grin3B;Plcb3;Adcy9;Grin3A;Plcb4;Gnaq;Gnb1;Gnb5;Plcb1;Shank3;Shank2
Circadian entrainment	37/97	3.66117e-06	0.000267989	34.535	Gria1;Ryr1;Ryr2;Camk2D;Itpr1;Adcy3;Cacna1D;Itpr3;Adcy2;Cacna1C;Adcy1;Cacna1H;Ryr3;Adcy6;Gnai2;Cacna1I;Grin2A;Rps6Ka5;Nos1;Prkacb;Gria3;Prkg1;Gucy1A2;Kcnj6;Prkca;Grin2B;Grin2D;Plcb3;Adcy9;Plcb4;Per3;Gnaq;Gnb1;Nos1Ap;Gnb5;Calm1;Plcb1
Dilated cardiomyopathy	36/96	7.74964e-06	0.00030804	31.5801	Ryr2;Itgb5;Lama2;Lama1;Itgb3;Atp2A3;Adcy3;Atp2A1;Adcy2;Cacna1D;Adcy1;Cacna1C;Slc8A1;Adcy6;Slc8A2;Ttn;Sgcb;Lmna;Dmd;Itgb6;Cacna1S;Cacng2;Prkacb;Cacng4;Cacng5;Tgfb1;Cacna2D1;Itga1;Cacna2D3;Cacna2D2;Cacnb2;Cacnb3;Adcy9;Cacnb4;Myh6;Itga9
Long-term depression	24/60	7.45767e-05	0.00192035	28.2862	Ryr1;Gria1;Lyn;Gucy1A2;Grid2;Map2K1;Itpr1;Pla2G4A;Cacna1A;Itpr2;Prkca;Itpr3;Grm1;Igf1R;Gnai2;Plcb3;Plcb4;Gnaq;Gna12;Kras;Nos1;Plcb1;Prkg1;Gria3
Insulin secretion	32/86	2.91187e-05	0.000899766	27.6615	Glp1R;Chrm3;Ryr2;Camk2D;Adcy3;Atp1A3;Adcy2;Cacna1D;Itpr3;Adcy1;Cacna1C;Adcy6;Rims2;Kcnmb2;Kcnmb4;Kcnn1;Kcnn2;Cacna1S;Prkacb;Kcnj11;Abcc8;Atp1B3;Prkca;Gcg;Plcb3;Adcy9;Plcb4;Gnaq;Kcnma1;Plcb1;Creb5;Rapgef4
GnRH signaling pathway	34/93	2.55602e-05	0.000877566	27.2419	Camk2D;Src;Itpr1;Adcy3;Itpr2;Adcy2;Cacna1D;Itpr3;Adcy1;Cacna1C;Pld1;Adcy6;Egfr;Cacna1S;Prkacb;Map3K4;Map2K6;Map3K2;Map2K4;Egr1;Map2K1;Map3K1;Mmp2;Pla2G4A;Prkca;Mapk10;Mmp14;Plcb3;Adcy9;Plcb4;Gnaq;Kras;Plcb1;Calm1
cGMP-PKG signaling pathway	55/167	4.33639e-06	0.000267989	27.1773	Irs1;Atp2A3;Irs2;Atp2A1;Adra1A;Slc8A1;Mylk4;Slc8A2;Ppp3Ca;Adora3;Bdkrb2;Prkg1;Gtf2I;Gucy1A2;Map2K1;Mef2C;Prkce;Atp1B3;Plcb3;Adcy9;Plcb4;Kcnma1;Ppif;Vdac3;Pde5A;Plcb1;Slc25A4;Myh6;Creb5;Npr2;Itpr1;Itpr2;Adcy3;Atp1A3;Cacna1D;Gata4;Itpr3;Adcy2;Cacna1C;Adcy1;Adcy6;Gnai2;Kcnmb2;Gna12;Kcnmb4;Cacna1S;Atp2B4;Nfatc2;Atp2B3;Nfatc1;Atp2B2;Gnaq;Pde3A;Gtf2Ird1;Calm1
Long-term potentiation	26/67	6.99286e-05	0.00192035	27.0951	Gria1;Camk2D;Itpr1;Itpr2;Itpr3;Adcy1;Cacna1C;Grm1;Ppp3Ca;Grin2A;Rps6Ka2;Rps6Ka1;Ep300;Prkacb;Map2K1;Crebbp;Prkca;Grin2B;Grin2D;Plcb3;Plcb4;Camk4;Gnaq;Kras;Plcb1;Calm1
Oxytocin signaling pathway	51/154	7.97516e-06	0.00030804	26.0364	Ryr1;Ryr2;Ryr3;Mylk4;Ppp3Ca;Eef2K;Prkacb;Gucy1A2;Map2K1;Mef2C;Cacna2D1;Cacna2D3;Cacna2D2;Pla2G4A;Prkca;Cacnb2;Cacnb3;Plcb3;Adcy9;Cacnb4;Plcb4;Plcb1;Camk2D;Src;Npr2;Itpr1;Itpr2;Adcy3;Cacna1D;Itpr3;Adcy2;Cacna1C;Adcy1;Adcy6;Egfr;Camkk2;Gnai2;Cacna1S;Cacng2;Map2K5;Cacng4;Cacng5;Kcnj4;Kcnj6;Nfatc2;Nfatc1;Rcan1;Gnaq;Camk4;Kras;Calm1
Endocrine and other factor-regulated calcium reabsorption	21/53	0.000241468	0.00392703	24.3879	Atp2B4;Atp1A3;Atp2B3;Ap2A1;Atp1B3;Prkca;Atp2B2;Ap2B1;Slc8A1;Dnm1;Adcy6;Slc8A2;Dnm2;Dnm3;Plcb3;Adcy9;Plcb4;Gnaq;Bdkrb2;Plcb1;Prkacb
Calcium signaling pathway	72/240	7.46313e-06	0.00030804	22.7039	Ret;Ryr1;Chrm2;Ryr2;Chrm3;Flt1;Atp2A3;Atp2A1;Htr2A;Htr4;Adra1A;Ryr3;Slc8A1;Grm1;Mylk4;Slc8A2;Ppp3Ca;Bdkrb2;Plce1;Nos1;Prkacb;Pdgfrb;Prkca;Ngf;Plcb3;Adcy9;Plcb4;Asph;Stim2;Vdac3;Ppif;Plcb1;Slc25A4;Camk2D;Ptger1;Pde1A;Pdgfb;Cacna1B;Itpr1;Adcy3;Cacna1A;Itpr2;Adcy2;Cacna1D;Itpr3;Adcy1;Cacna1C;Egfr;Cacna1H;Cacna1I;Gna14;Grin2A;Hrh2;Tbxa2R;Erbb4;Plcg2;Cacna1S;Ntrk2;Atp2B4;Vegfc;Atp2B3;Atp2B2;Tpcn2;Grin…
ECM-receptor interaction	31/88	0.000127269	0.00280901	21.7916	Itgb5;Lama2;Lama1;Itgb3;Lama3;Lamc1;Thbs3;Reln;Sv2C;Sv2A;Tnr;Itgb6;Vwf;Gp1Bb;Itga1;Npnt;Hspg2;Dspp;Col2A1;Col4A1;Col6A2;Col4A3;Col9A1;Col4A5;Col6A3;Col6A6;Col9A3;Col6A5;Agrn;Frem2;Itga9
Cortisol synthesis and secretion	24/65	0.00031881	0.00492562	21.0336	Scarb1;Itpr1;Adcy3;Itpr2;Adcy2;Cacna1D;Itpr3;Adcy1;Cacna1C;Adcy6;Cacna1H;Pbx1;Nr5A1;Cacna1I;Plcb3;Adcy9;Plcb4;Gnaq;Cacna1S;Pde8B;Plcb1;Prkacb;Kcnk3;Creb5
BioPlanet
Netrin mediated repulsion signals	9/10	1.9684e-06	0.000201881	526.873	Unc5A;Dcc;Src;Unc5B;Fyn;Ptpn11;Unc5C;Unc5D;Ntn1
Opening of calcium channels triggered by depolarization of the presynaptic terminal	10/12	1.98122e-06	0.000201881	292.624	Cacnb2;Cacnb3;Cacnb4;Cacna2D1;Cacna1B;Cacna2D3;Cacna1A;Cacna2D2;Cacng2;Cacng4
Activation of calcium-permeable kainate receptor	8/10	4.05615e-05	0.00180564	180.18	Dlg1;Dlg3;Grik3;Grik4;Grik1;Grik2;Calm1;Ncald
Axon guidance	131/325	1.27325e-20	1.75708e-17	140.896	Sema5A;Trio;Arhgap39;Alcam;Rps6Ka5;Dpysl5;Dpysl2;Rps6Ka2;Rps6Ka1;Plxnc1;Ephb1;Ephb4;Sh3Gl2;Ephb3;Epha5;Epha4;Epha7;Map2K1;Epha6;Sema6A;Unc5A;Epha8;Unc5B;Unc5C;Ank3;Unc5D;Ank1;Cacnb2;Cacnb3;Cacnb4;Col4A1;Scn8A;Kcnq2;Col4A3;Col4A5;Prkcq;Epha3;Ngef;Sema7A;Cacna1D;Cacna1C;Efna5;Efna4;Cacna1H;Cacna1I;St8Sia4;Plxna2;Myh14;Myh11;Cacna1S;Srgap3;Scn3A;Myh10;Srgap1;Sptbn1;Plxna4;Ntng1;St8Sia2;Nfatc2;Nfatc1…
NCAM1 interactions	24/44	7.6875e-08	1.51554e-05	87.8464	St8Sia2;Cacna1D;Gfra1;Cacna1C;Cacna1H;Cacna1I;Cacnb2;Cacnb3;Cacnb4;Col2A1;Col5A1;Col4A1;Col6A2;Col4A3;St8Sia4;Col9A1;Cntn2;Col4A5;Col6A3;Col6A6;Col9A3;Cacna1S;Col6A5;Agrn
Angiotensin II-stimulated signaling through G-proteins and beta-arrestin	32/64	9.26231e-09	3.1955e-06	82.7832	Itpr1;Itpr2;Itpr3;Adrbk2;Grk6;Plcg2;Plce1;Mapk6;Map3K4;Map2K5;Mapk4;Map3K5;Map2K6;Map3K2;Map2K4;Egr1;Map2K1;Prkch;Map3K1;Prkce;Plcl1;Prkca;Mapk15;Mapk10;Plcb3;Plcb4;Gnaq;Prkcq;Plch1;Plch2;Plcb1;Plcd1
Reduction of cytosolic calcium levels	7/10	0.000498859	0.0120776	78.9963	Atp2A3;Atp2B4;Atp2B3;Atp2A1;Atp2B2;Slc8A1;Slc8A2
Platelet endothelial cell adhesion molecule 1 (PECAM1) interactions	8/12	0.000313362	0.0086488	71.8671	Lyn;Yes1;Lck;Src;Itgb3;Pecam1;Fyn;Ptpn11
Developmental biology	141/420	3.9802e-14	2.74633e-11	70.8498	Sema5A;Trio;Arhgap39;Cdh4;Ccnd3;Alcam;Rps6Ka5;Dpysl5;Dpysl2;Rps6Ka2;Rps6Ka1;Ep300;Plxnc1;Sh3Gl2;Mef2C;Map2K1;Sema6A;Unc5A;Unc5B;Ebf1;Med9;Unc5C;Unc5D;Ank3;Ank1;Cacnb2;Cacnb3;Cacnb4;Col4A1;Scn8A;Kcnq2;Col4A3;Col4A5;Prkcq;Sema7A;Cacna1D;Cacna1C;Foxo3;Foxo1;Cacna1H;Cacna1I;Plxna2;St8Sia4;Myh14;Myh11;Srgap3;Cacna1S;Srgap1;Scn3A;Myh10;Plxna4;Sptbn1;Map2K6;Cdk19;Crebbp;Tgfb1;St8Sia2;Gdf1;Nr2F2;Nfkb1;Dl…
KIT signaling regulation	10/16	0.000116528	0.00434617	67.2607	Lyn;Yes1;Src;Lck;Kit;Prkca;Fyn;Socs6;Sh2B3;Sh2B2
NCAM signaling for neurite out-growth	32/70	1.38095e-07	2.38214e-05	59.5071	Src;Cacna1D;Cacna1C;Cacna1H;Cacna1I;Rps6Ka5;St8Sia4;Fyn;Cacna1S;Sptbn1;Map2K1;St8Sia2;Gfra1;Sptb;Cacnb2;Cacnb3;Cacnb4;Col2A1;Col5A1;Col4A1;Col6A2;Col4A3;Col9A1;Col4A5;Col6A3;Cntn2;Col6A6;Col9A3;Kras;Col6A5;Agrn;Fgfr1
Platelet calcium homeostasis	11/19	0.000138607	0.00492653	54.4352	Trpc7;Atp2A3;Atp2B4;Itpr1;Atp2B3;Itpr2;Atp2A1;Atp2B2;Itpr3;Slc8A1;Slc8A2
PAC1 receptor pathway	20/40	5.5918e-06	0.000514445	53.9886	Prkch;Plcl1;Prkce;Adcy3;Adcy2;Prkca;Adcy1;Adcy6;Plcb3;Adcy9;Plcb4;Gnaq;Plcg2;Plce1;Plch1;Prkcq;Plch2;Plcb1;Prkacb;Plcd1
Cell to cell adhesion signaling	10/17	0.000236347	0.0074127	53.1475	Actn2;Src;Cdh1;Pxn;Ctnna1;Pecam1;Ptpn11;Ctnna3;Ctnna2;Vcl
EGFR interaction with phospholipase C-gamma	19/38	9.57919e-06	0.000660964	51.5747	Pde1A;Prkce;Itpr1;Adcy3;Itpr2;Pla2G4A;Adcy2;Itpr3;Prkca;Adcy1;Ngf;Adcy6;Egfr;Adcy9;Prkar1B;Prkar2B;Camk4;Calm1;Prkacb
GO:Biological Process
calcium ion transport into cytosol (GO:0060402)	16/21	1.2909e-08	2.22422e-05	259.443	Ryr2;Cacna2D1;Atp2B4;Itpr3;Cacna1C;Adra1A;Grin2B;Jph1;Slc8A1;Grin2D;Jph4;Trpm1;Cacnb3;Grin2A;Jph3;Trpv4
cytosolic calcium ion transport (GO:0060401)	18/28	1.0737e-07	8.33335e-05	128.949	Ryr2;Cacna2D1;Atp2A3;Atp2B3;Itpr3;Cacna1C;Adra1A;Jph1;Slc8A1;Slc8A2;Jph4;Trpm1;Cacnb3;Jph3;Micu3;Micu2;Micu1;Mcu
axon guidance (GO:0007411)	84/203	1.73081e-14	8.94658e-11	101.013	Ret;Robo2;Sema5A;Draxin;Sh3Kbp1;Usp33;Ptpro;Ptprm;Irs2;Pik3Cb;Mypn;Robo1;Alcam;Rps6Ka5;Ophn1;Kif5C;Kif5A;Tnr;Plxnc1;Ephb1;Ephb4;Ephb3;Epha5;Epha4;Epha7;Epha6;Sema6A;Unc5A;Epha8;Unc5B;Dcc;Gab1;Rhoh;Prkca;Unc5C;Gfra1;Unc5D;Sptb;Gap43;Smo;Dok5;Palld;Dok6;Fez2;Prkcq;Evl;Dscaml1;Shank3;Epha3;Notch2;Notch3;Sema7A;Shc3;Lama2;Lama1;Sema3D;Src;Nrxn1;Sema3A;Lama3;Nrxn3;Ntn4;Sema3F;Efna5;Efna4;Ntn1;Reln;Plx…
heparan sulfate proteoglycan biosynthetic process, polysaccharide chain biosynthetic process (GO:0015014)	6/8	0.000761026	0.0517598	95.9045	Csgalnact1;Ext1;Ext2;Ndst4;Ndst3;Hs2St1
regulation of dopamine receptor signaling pathway (GO:0060159)	6/8	0.000761026	0.0517598	95.9045	Cav2;Lrrk2;Palm;Dtnbp1;Vps35;Drd3
