# Supplementary material for: Epigenome-wide methylation analysis shows phosphonoethylamine alleviates aberrant DNA methylation in NASH caused by Pcyt2 deficiency
Source: PLoS One. 2025 Mar 28;20(3):e0320510. doi: 10.1371/journal.pone.0320510 (PMC11952270; doi:10.1371/journal.pone.0320510)
Supplement: S1 File — Supplementary Tables 1-12. Tables provide supplementary analyses of DMGs and DMEGs associated with Pcyt2 and Pcyt2 + PEA, including pathway enrichment, protein interactions, RT-PCR validation, chromosomal distribution, and statistical testing. (ZIP) [file pone.0320510.s004.zip › Table S3. Pcyt2 DMEG expression.xlsx]

## Sheet: Sheet1
Hypermethylated-Increased expression					Hypermethylated-Decreased expression					Hypomethylated-Increased expression					Hypomethylated-Increased expression
Gene name	mRNA expression (Log2FC)	p value	DNA methylation (Log2FC)	p value	Gene name	mRNA expression (Log2FC)	p value	DNA methylation (Log2FC)	p value	Gene name	mRNA expression (Log2FC)	p value	DNA methylation (Log2FC)	p value	Gene name	mRNA expression (Log2FC)	p value	DNA methylation (Log2FC)	p value
Gm5531	0.0976108	0.0354	3.16	0.00293597	Ndufv2	-0.268817	0.0213	Inf	0.0193611	Rps6ka1	0.0426443	0.0464	-1.16	0.0143566	Pnpla2	-0.0892673	0.0022	-1.25	0.0143566
Il13ra1	0.0703893	0.013	2.77	0.0125441	Man2a1	-0.152003	0.0161	2.03	0.0156571	Nck2	0.0426443	0.0026	-1.02	0.0143791	Ppp2r5c	-0.0588937	0.0336	-1.06	0.0169401
Pitpnc1	0.0565835	0.0018	1.85	0.0140302	1700031F05Rik	-0.104697	0.0181	2.75	0.00185081	Hip1r	0.0426443	0.0473	-1.1	0.0159642	Abcc8	-0.0439433	0.0395	-1.16	0.0201252
Tuft1	0.0565835	0.0488	2.35	0.0144183	Dpyd	-0.104697	0.0201	4.25	0.00706513	Laptm4b	0.0426443	0.0348	-1.33	0.0182788	Anapc5	-0.0439433	0.0332	-1.94	0.0187151
Bptf	0.0565835	0.0223	2.55	0.0150837	Mtch2	-0.104697	0.0169	3	0.0136314	Akap12	0.0426443	0.0187	-1.16	0.0199377	Epb4.1l4a	-0.0439433	0.0337	-1.01	0.0154295
Hmcn1	0.0565835	0.023	3.91	0.0176574	Slain2	-0.0892673	0.0285	2.23	0.0147664	Degs2	0.0285692	0.0493	-1.07	0.000551059	Hira	-0.0439433	0.048	-1.12	0.0182531
Clpb	0.0426443	0.0365	Inf	0.00877997	Efr3a	-0.0588937	0.0217	Inf	0.0185675	Cdsn	0.0285692	0.0489	-1.19	0.000925655	Rint1	-0.0439433	0.0359	-1.22	0.0125441
Ebf1	0.0426443	0.0377	1.81	0.0143566	Vapb	-0.0588937	0.0211	2.36	0.024751	Abcb9	0.0285692	0.0016	-1	0.00185081	Slc45a4	-0.0439433	0.0211	-1.15	0.0125441
Fam46c	0.0426443	0.0004	3.3	0.0149105	Adamts3	-0.0439433	0.0164	2.71	0.0125441	Rfx4	0.0285692	0.0018	-1.24	0.00425592	Synj2	-0.0439433	0.0445	-1.18	0.0125562
Syn3	0.0426443	0.0471	2.41	0.0164501	Dnajc5	-0.0439433	0.0164	3.23	0.0157305	Cerk	0.0285692	0.0362	-0.95	0.00538224	Vav1	-0.0439433	0.0165	-1.05	0.015612
Hpse2	0.0285692	0.0308	3.08	0.00997133	Dst	-0.0439433	0.0155	2.45	0.0131002	Tbxa2r	0.0285692	0.0138	-1.07	0.00941657	Zfp319	-0.0439433	0.0074	-0.87	0.0140904
Dym	0.0285692	0.0299	3.26	0.0117884	Gm14005	-0.0439433	0.0401	2.29	0.0185675	Spesp1	0.0285692	0.0371	-1.05	0.0125427	1700012B07Rik	-0.0291463	0.0168	-1.16	0.0150837
Col24a1	0.0285692	0.0385	3.5	0.0125441	Sctr	-0.0439433	0.0317	2.55	0.0167608	Fam83g	0.0285692	0.0438	-1.24	0.0143566	Cdkn1c	-0.0291463	0.0096	-1.03	0.0202766
Ppp3ca	0.0285692	0.0366	2.79	0.0125441	St6gal2	-0.0439433	0.0452	2.49	0.0143791	Syde1	0.0285692	0.0428	-0.96	0.0143566	Frmd8	-0.0291463	0.0381	-1.22	0.0125441
Cnksr2	0.0285692	0.0254	2.48	0.0131002	Stt3b	-0.0439433	0.0472	2.14	0.00274289	Nckap5l	0.0285692	0.0382	-1.2	0.0149428	Galnt4	-0.0291463	0.05	-1.08	0.0186372
Iqch	0.0285692	0.0348	1.69	0.0131002	Arid2	-0.0291463	0.0328	2.93	0.0474769	Dhx57	0.0285692	0.038	-1.06	0.0182531	Gfod1	-0.0291463	0.0412	-0.93	0.0131105
Bms1	0.0285692	0.0221	1.98	0.0143566	Armc7	-0.0291463	0.0371	2.85	0.0112694	Sipa1	0.0285692	0.0132	-1.3	0.0233184	Kdm4b	-0.0291463	0.0033	-0.93	0.0143791
Elf5	0.0285692	0.0278	Inf	0.0143566	Atg2b	-0.0291463	0.0395	2.21	0.0194567	Mcm9	0.0143553	0.0426	-1.24	0.0125441	Lmtk3	-0.0291463	0.0496	-1.2	0.0176574
Foxo1	0.0285692	0.0452	Inf	0.0143566	Dhx36	-0.0291463	0.0078	Inf	0.00348563	Kctd10	0.0143553	0.0125	-1.17	0.0147917	Map3k6	-0.0291463	0.0163	-1.23	0.0163617
Rab3c	0.0285692	0.0174	2.51	0.0143566	Elovl4	-0.0291463	0.0188	2.15	0.0149105	Bank1	0.0143553	0.0294	-1.64	0.0150837	Mfi2	-0.0291463	0.0352	-1.11	0.0168045
Pold3	0.0285692	0.0227	2.76	0.0143791	Fam151b	-0.0291463	0.0184	2.42	0.00209743	5830416P10Rik	0.0143553	0.0092	-1.1	0.0180369	Pink1	-0.0291463	0.0492	-1.75	0.0116305
Ucma	0.0285692	0.0377	2.97	0.0143791	Fam196b	-0.0291463	0.0139	2.45	0.0116305	Zfp282	0.0143553	0.0451	-1.08	0.0180626	Sidt2	-0.0291463	0.0434	-1.14	0.0143297
Ift57	0.0285692	0.0457	2.56	0.0150837	Glcci1	-0.0291463	0.0395	3.88	0.0176574	Mypn	0.0143553	0.0015	-1.29	0.0183984	Slc12a9	-0.0291463	0.019	-1.12	0.0176574
Ldb2	0.0285692	0.01	2.71	0.0174304	Gm5460	-0.0291463	0.0125	4.22	0.0137914	Appl2	0.0143553	0.0264	-1.23	0.0185675	Slc35e3	-0.0291463	0.0472	-1.08	0.0125441
BC052040	0.0285692	0.0439	2.1	0.0183984	Gmds	-0.0291463	0.0138	3.14	0.00847286	Lck	0.0143553	0.0362	-1.11	0.0185675	Syf2	-0.0291463	0.0129	-1.04	0.0191838
Alkbh3	0.0285692	0.0462	2.21	0.0184279	Hpse	-0.0291463	0.0071	2.69	0.0185675	Itgb6	0.0143553	0.0481	-1.08	0.0191998	Ttc13	-0.0291463	0.0381	-0.91	0.0176574
Lrig1	0.0285692	0.0482	2.24	0.0194567	Ndufa6	-0.0291463	0.0288	2.11	0.0188116	Wisp1	0.0143553	0.0464	-1.09	0.0194159	9030624G23Rik	-0.0144996	0.0027	-1.18	0.0194567
2210408I21Rik	0.0143553	0.015	3.14	0.00696423	Nudt6	-0.0291463	0.0334	4.31	0.0160802	Vangl2	0.0143553	0.0382	-1.04	0.0194594	Abcb8	-0.0144996	0.0228	-1.2	0.00480935
Arnt	0.0143553	0.0224	1.81	0.00997133	Pccb	-0.0291463	0.0276	Inf	0.0143566	Dis3l	0.0143553	0.0251	-0.99	0.0221117	Abcc10	-0.0144996	0.0331	-0.96	0.0194567
Cenpj	0.0143553	0.0346	3.01	0.00997133	Pde7b	-0.0291463	0.0377	2.66	0.0143566	Dnaic1	0.0143553	0.0017	-0.93	0.0262946	Akap7	-0.0144996	0.0295	-1.15	0.0157516
Cdk17	0.0143553	0.006	1.98	0.0105038	Slc39a11	-0.0291463	0.0138	2.82	0.0125441						Cbfa2t3	-0.0144996	0.0199	-1.22	0.00252471
Ptprz1	0.0143553	0.0483	4.22	0.0117458	Tmem167	-0.0291463	0.024	1.89	0.00356346						Dhx38	-0.0144996	0.0442	-1.23	0.00414583
Muc5b	0.0143553	0.0333	2.74	0.0125441	Tnfrsf19	-0.0291463	0.016	3.46	0.0187306						Epha8	-0.0144996	0.0258	-1.14	0.0117884
Lingo2	0.0143553	0.0448	4.38	0.0147917	Wwp1	-0.0291463	0.0213	2.68	0.0143566						Fam102b	-0.0144996	0.0455	-0.94	0.00474409
Rab15	0.0143553	0.041	4.23	0.0147917	Cntnap2	-0.0144996	0.0326	3.92	0.0176574						Fam135b	-0.0144996	0.0148	-1.57	0.00742741
Galk2	0.0143553	0.0433	2.4	0.0164501	Glis3	-0.0144996	0.0327	2.75	0.0136314						Gpatch8	-0.0144996	0.0017	-1.07	0.0151471
Tcf4	0.0143553	0.0449	1.76	0.0181316	Gm4827	-0.0144996	0.0094	2.29	0.0194567						Palm	-0.0144996	0.0142	-0.94	0.0187151
Dock9	0.0143553	0.035	2.7	0.0185675	Htra1	-0.0144996	0.0307	Inf	0.00716961						Rfx1	-0.0144996	0.0135	-0.9	0.0143566
Cdk14	0.0143553	0.0482	2.36	0.0188856	Iars2	-0.0144996	0.0328	4.31	0.0174304						Trim33	-0.0144996	0.0413	-1.03	0.0189646
Ric3	0.0143553	0.003	1.93	0.0190342	Ints2	-0.0144996	0.0433	3.17	0.0143566
Ndst4	0.0143553	0.027	2.2	0.0194567	Invs	-0.0144996	0.0234	2.66	0.0174304
Cspp1	0.0143553	0.0219	2.16	0.0198781	Mageb18	-0.0144996	0.0073	2.49	0.0152697
Fryl	0.0143553	0.0461	1.77	0.0381844	Phip	-0.0144996	0.0395	3.14	0.0185675
					Satb1	-0.0144996	0.0459	2.43	0.00570812
					Sgsm3	-0.0144996	0.0281	3.46	0.00900969
					Spag16	-0.0144996	0.0324	4.5	0.0156598
					Tmem65	-0.0144996	0.0346	2.42	0.0164501
					Tns3	-0.0144996	0.0272	2.76	0.00143199
					Zfand1	-0.0144996	0.0447	2.11	0.0183984
					Zfc3h1	-0.0144996	0.0103	2.03	0.0156571
