# Supplementary material for: Epigenome-wide methylation analysis shows phosphonoethylamine alleviates aberrant DNA methylation in NASH caused by Pcyt2 deficiency
Source: PLoS One. 2025 Mar 28;20(3):e0320510. doi: 10.1371/journal.pone.0320510 (PMC11952270; doi:10.1371/journal.pone.0320510)
Supplement: S1 File — Supplementary Tables 1-12. Tables provide supplementary analyses of DMGs and DMEGs associated with Pcyt2 and Pcyt2 + PEA, including pathway enrichment, protein interactions, RT-PCR validation, chromosomal distribution, and statistical testing. (ZIP) [file pone.0320510.s004.zip › Table S4. Pcyt2 DMEG RT-PCR.xlsx]

## Sheet: Sheet1
Gene	Gene Bank	mRNA expression (Fold Change)	Methylation (Log2FC)
Stat 3	NM_011486	1.2	-0.98
Stat 5a	NM_011488	1.43	-1.16
Sh2b2	NM_011363	2.09	-1.15
Csf1r	NM_001037859	2.65	-1.37
Egfr	NM_007912	-1.15	3.67
Ifngr1	NM_010511	1.07	2.44
Il10ra	NM_008348	1.67	2.69
Nfkb1	NM_008689	1.09	2.47
Smad5	NM_008541	2.95	2.46
Irs2	NM_001081212	1.02	-1.9
Sorbs1	NM_009166	-1.36	2.48
Igf1r	NM_010513	-1.02	-1.07
Ptprf	NM_011213	-1.14	-1.21
Bcl2l1	NM_009743	-1.37	Inf
Hk2	NM_013820	-1.21	-1.14
Kras	NM_021284	1.79	-0.94
Map2k1	NM_008927	-1.04	-1.01
Rps6ka1	NM_009097	1.49	-1.16
Pparg	NM_011146	1.68	2.12
Slc27a4	NM_011989	-1.02	-0.95
Acaca	NM_133360	-1.69	4.37
Gab1	NM_021356	1.00	-1.21
