# Supplementary material for: Epigenome-wide methylation analysis shows phosphonoethylamine alleviates aberrant DNA methylation in NASH caused by Pcyt2 deficiency
Source: PLoS One. 2025 Mar 28;20(3):e0320510. doi: 10.1371/journal.pone.0320510 (PMC11952270; doi:10.1371/journal.pone.0320510)
Supplement: S1 File — Supplementary Tables 1-12. Tables provide supplementary analyses of DMGs and DMEGs associated with Pcyt2 and Pcyt2 + PEA, including pathway enrichment, protein interactions, RT-PCR validation, chromosomal distribution, and statistical testing. (ZIP) [file pone.0320510.s004.zip › Table S5. Pcyt2 DMEG protein intereation network.xlsx]

## Sheet: Sheet 1
Gene Name	Degree	Betweenness	mRNA Expression
Ndufv2	72	19543.5	-0.268817
Ndufa6	70	18480.5	-0.0291463
Lck	63	33230.7	0.0143553
Vav1	55	28225.6	-0.0439433
Bptf	45	23995.2	0.0565835
Foxo1	40	79951.7	0.0285692
Ppp2r5c	37	20825.9	-0.0588937
Cdkn1c	34	45724.8	-0.0291463
Nck2	28	12214.2	0.0426443
Mcm9	27	13150.5	0.0143553
Pink1	25	48807.3	-0.0291463
Ppp3ca	22	9331.43	0.0285692
Arid2	21	8229.33	-0.0291463
Anapc5	20	8491	-0.0439433
Itgb6	18	9010	0.0143553
Pold3	15	20362.5	0.0285692
Arnt	12	5335.5	0.0143553
Tcf4	9	15893.8	0.0143553
Rps6ka1	9	4276	0.0426443
Cdk14	8	22853.5	0.0143553
Lrig1	8	3164.75	0.0285692
Trim33	7	36.76	-0.0144996
Satb1	6	22811.7	-0.0144996
Hira	6	2680	-0.0439433
Dnajc5	6	2680	-0.0439433
Il13ra1	6	2289.28	0.0703893
Abcc8	6	2146.5	-0.0439433
Egfr	5	3670.45	0
Kdm4b	4	20279.7	-0.0291463
Akt1	4	18502	0
Lyn	4	10953.9	0
Fyn	4	1883.78	0
Cdc42	4	1581.55	0
Ctnnb1	3	38681.5	0
Park7	3	35958	0
H3c15	3	18939.2	0
Ptk2	3	9638.19	0
Src	3	7541.16	0
Ppp2r1a	3	2770.27	0
Ppp2cb	3	2770.27	0
Ppp2ca	3	2770.27	0
Sipa1	3	1075	0.0285692
Ebf1	3	1075	0.0426443
Lcp2	3	1043.55	0
Ubb	3	593.01	0
Rps27a	3	593.01	0
Ubc	3	593.01	0
Uba52	3	593.01	0
Cbl	3	572.74	0
Hras	3	110.32	0
