# Supplementary material for: Epigenome-wide methylation analysis shows phosphonoethylamine alleviates aberrant DNA methylation in NASH caused by Pcyt2 deficiency
Source: PLoS One. 2025 Mar 28;20(3):e0320510. doi: 10.1371/journal.pone.0320510 (PMC11952270; doi:10.1371/journal.pone.0320510)
Supplement: S1 File — Supplementary Tables 1-12. Tables provide supplementary analyses of DMGs and DMEGs associated with Pcyt2 and Pcyt2 + PEA, including pathway enrichment, protein interactions, RT-PCR validation, chromosomal distribution, and statistical testing. (ZIP) [file pone.0320510.s004.zip › Table S6. Pcyt2 DMEG protein network KEGG analysis.xlsx]

## Sheet: Sheet1
KEGG Process	Genes
	Pcyt2+/- DMEGs
Regulation of actin cytoskeleton	Itgb1, Itgb4, Arpc1b, Arpc3, Arpc5, Gng12, Actb, Crkl, Cxcl12, Pip5k1c, Ezr, Pfn2
Focal adhesion	Rap1b, Vtn, Shc1, Bad, Rapgef1
MAPK signalling	Mapk1, Mapk14, Mknk1, Mknk2, Tab1, Hspa1b, Hspa8, Angpt2, Gng12, Elk4
Cyclin-dependent kinases	Cdk1, Cdk2ap1
Cyclins	Ccnl2, Ccnt2
Anaphase promoting complex subunits	Anapc2, Anapc5, Anapc13, Anapc15
G1 to S cell cycle regulators	Tfdp1, Wee1, Orc3
Autophagy	Atg4, Gsn, Sh3glb1, Gabarapl1, Irf1, Lamp2, Vtn
ubiquitin-mediated proteolysis	Ddb1, Ube2d3, Ube2k, Huwe1, Wwp1, Trp53inp2, Psmd12, Psmb4, Psmb2, Psmd13, Psmb9
Apoptosis	Casp8, Ppp3cc, Tfdp1, Bad, Nmt1 Cdip Huwe1, Bnip3, Bcap31, Nfkbia, H1f0, Irf1, Tnfsf10, Nmt1
