# Supplementary material for: Epigenome-wide methylation analysis shows phosphonoethylamine alleviates aberrant DNA methylation in NASH caused by Pcyt2 deficiency
Source: PLoS One. 2025 Mar 28;20(3):e0320510. doi: 10.1371/journal.pone.0320510 (PMC11952270; doi:10.1371/journal.pone.0320510)
Supplement: S1 File — Supplementary Tables 1-12. Tables provide supplementary analyses of DMGs and DMEGs associated with Pcyt2 and Pcyt2 + PEA, including pathway enrichment, protein interactions, RT-PCR validation, chromosomal distribution, and statistical testing. (ZIP) [file pone.0320510.s004.zip › Table S7. Pcyt2 DMEG overlap with MCDHF NASH profile.xlsx]

## Sheet: Sheet1
GDS4883
Gene Name	pval	pval adj	Direction	FC
Anapc5	8.26379e-06	0.00133873	Up	1.55
Dpyd	8.28405e-06	0.00134202	Down	3.03
Tmem65	1.6299e-05	0.00264044	Up	3.58
Glis3	2.14116e-05	0.00346868	Up	4.22
Mtch2	2.54982e-05	0.0041307	Down	2.1
Cerk	4.07991e-05	0.00660945	Up	21.01
Slc35e3	4.55137e-05	0.00737322	Down	2.01
Cdk17	4.63344e-05	0.00750617	Up	1.4
Stt3b	5.59824e-05	0.00906916	Up	1.39
Cdk14	6.6292e-05	0.0107393	Up	3.03
Clpb	0.000110917	0.0179686	Up	1.62
Zfand1	0.00018273	0.0296022	Down	1.2
Cbfa2t3	0.000224279	0.0363332	Up	10.2
Pccb	0.000249214	0.0403727	Down	1.44
Fam102b	0.000293901	0.047612	Up	2.38
