# Supplementary material for: Epigenome-wide methylation analysis shows phosphonoethylamine alleviates aberrant DNA methylation in NASH caused by Pcyt2 deficiency
Source: PLoS One. 2025 Mar 28;20(3):e0320510. doi: 10.1371/journal.pone.0320510 (PMC11952270; doi:10.1371/journal.pone.0320510)
Supplement: S1 File — Supplementary Tables 1-12. Tables provide supplementary analyses of DMGs and DMEGs associated with Pcyt2 and Pcyt2 + PEA, including pathway enrichment, protein interactions, RT-PCR validation, chromosomal distribution, and statistical testing. (ZIP) [file pone.0320510.s004.zip › Table S8. Pcyt2+PEA DMGs.xlsx]

## Sheet: Sheet2
GName	Chrom	Start	End	Feature	log2FC	pval	padj																promoters
Myo1b	chr1	51825161	51825360	genebody	2.62	8.1278e-06	0.0456894
NA	chr1	57951781	57951980	Otherintergenic	Inf	7.19957e-06	0.0456894
Mettl21a	chr1	64619081	64619340	Promoter3k	2.59	6.68236e-06	0.0456894
Ugt1a1	chr1	88218221	88218440	genebody	0.85	5.64302e-06	0.0456894
NA	chr1	88284721	88285020	Otherintergenic	1.05	7.66862e-06	0.0456894
NA	chr1	109833841	109834040	Genedesert	2.08	8.04636e-06	0.0456894
Clasp1	chr1	118513621	118513880	genebody	4.4	7.74233e-06	0.0456894
Ipo9	chr1	135385301	135385540	genebody	2.71	7.44455e-06	0.0456894
NA	chr1	150265801	150266000	Otherintergenic	2.51	5.68363e-06	0.0456894
NA	chr1	169914161	169914380	Otherintergenic	3.33	8.02265e-06	0.0456894
Atf6	chr1	170838441	170838720	genebody	3.79	6.84371e-06	0.0456894
NA	chr1	57221261	57221500	Otherintergenic	3.35	4.5509e-06	0.0440962
Tns1	chr1	74056501	74056720	genebody	3.49	4.82578e-06	0.0440962
NA	chr1	106530001	106530240	Otherintergenic	2.42	4.16971e-06	0.0440962
Epha4	chr1	77450861	77451100	genebody	Inf	2.08569e-06	0.0374278
Adam23	chr1	63539981	63540200	genebody	2.6	1.44247e-06	0.0354416
NA	chr1	128873361	128873680	Otherintergenic	2.39	4.14047e-07	0.0198449
NA	chr1	80094321	80094600	Otherintergenic	2.15	2.0514e-07	0.0143701
Abi2	chr1	60435381	60435660	genebody	-1.64	7.97643e-06	0.0456894
NA	chr1	103000861	103001100	Genedesert	-1.3	7.35336e-06	0.0456894
NA	chr1	58642121	58642380	Otherintergenic	-1.05	4.26416e-06	0.0440962
NA	chr1	24612681	24613520	Otherintergenic	-1.08	4.66626e-08	0.0063641
Aida	chr1	183299421	183299760	Promoter3k	-0.22	5.9188e-10	0.000359331
Heca	chr10	17915981	17916180	genebody	1.99	6.38251e-06	0.0456894
NA	chr10	22896761	22896960	Otherintergenic	2.68	7.44447e-06	0.0456894
NA	chr10	56688981	56689240	Otherintergenic	Inf	7.19957e-06	0.0456894
Fam207a	chr10	77506621	77506840	genebody	4.25	6.2268e-06	0.0456894
Ust	chr10	8301901	8302140	genebody	3.5	4.82578e-06	0.0440962
NA	chr10	12020901	12021180	Otherintergenic	3.02	4.73431e-06	0.0440962
NA	chr10	45218361	45218560	Otherintergenic	2.85	4.96332e-06	0.0440962
Lrrc20	chr10	61569261	61569500	genebody	3.08	3.62409e-06	0.0440962
Eea1	chr10	95993021	95993360	genebody	2.19	2.69761e-06	0.0400276
Cdh23	chr10	60587121	60587420	genebody	2.59	3.37524e-07	0.0173783
NA	chr10	31281721	31282000	Otherintergenic	4.49	1.91411e-07	0.0143701
NA	chr10	95049021	95049400	Otherintergenic	2.9	2.7599e-08	0.00502661
NA	chr10	78681381	78681580	Otherintergenic	-3.36	8.74961e-06	0.0472869
NA	chr10	58220941	58221180	Otherintergenic	-0.81	5.51418e-06	0.0456894
Rtkn2	chr10	68036241	68036500	genebody	-1.2	5.65962e-06	0.0456894
NA	chr10	118784981	118785280	Otherintergenic	-1.13	6.02399e-06	0.0456894
1700021F05Rik	chr10	43532801	43533000	genebody	-1.26	3.58066e-06	0.0440962
NA	chr10	93908101	93908400	Otherintergenic	-0.99	1.85287e-06	0.0374278
Hexdc	chr11	121221321	121221520	genebody	2.07	9.41804e-06	0.0496019
NA	chr11	4007161	4007480	Otherintergenic	2.45	5.68347e-06	0.0456894
NA	chr11	4937121	4937360	Otherintergenic	2.63	8.1278e-06	0.0456894
NA	chr11	43633541	43633740	Otherintergenic	2.58	8.12778e-06	0.0456894
NA	chr11	44258741	44258940	Otherintergenic	Inf	7.19957e-06	0.0456894
Pitpna	chr11	75590761	75590980	Promoter3k	4.75	5.98697e-06	0.0456894
NA	chr11	112367041	112367380	Genedesert	2.68	6.52921e-06	0.0456894
Sfi1	chr11	3194401	3194700	Promoter3k	0.69	3.81329e-06	0.0440962
Slit3	chr11	35280161	35280440	genebody	1.85	3.89643e-06	0.0440962
Atp10b	chr11	43167781	43168020	genebody	2.83	3.99317e-06	0.0440962
NA	chr11	58710161	58710400	Otherintergenic	Inf	3.80186e-06	0.0440962
Ksr1	chr11	79140641	79140900	genebody	3.1	4.73436e-06	0.0440962
BC018473	chr11	116755661	116756040	genebody	1.52	4.43052e-06	0.0440962
NA	chr11	10251041	10251260	Genedesert	2.2	3.22497e-06	0.0428742
NA	chr11	48631841	48632180	Otherintergenic	2.28	3.22492e-06	0.0428742
Cox10	chr11	64006141	64006340	genebody	2.54	2.33033e-06	0.0376726
Dnah9	chr11	65863761	65864080	genebody	1.85	1.64254e-06	0.0373945
NA	chr11	24191841	24192200	Genedesert	2.6	2.00223e-07	0.0143701
BC018473	chr11	116758101	116758380	genebody	2.13	5.02918e-08	0.0063641
Plekhh3	chr11	101166701	101166980	genebody	-1.16	4.63443e-06	0.0440962
4933402P03Rik	chr11	69816681	69816980	Promoter3k	-1.13	2.6285e-06	0.0398942
NA	chr11	65428281	65428540	Otherintergenic	-1.46	2.34044e-06	0.0376726
NA	chr11	20448501	20448780	Otherintergenic	-1.77	1.76031e-06	0.0374278
Rbfox3	chr11	118525121	118525480	genebody	-1.22	1.76184e-06	0.0374278
NA	chr11	117900121	117900440	Otherintergenic	-1.16	9.52037e-07	0.0321102
Dnah17	chr11	118079501	118079740	genebody	-1.37	7.49252e-07	0.0267572
Tcap	chr11	98384341	98384660	Promoter1k	-0.97	5.26651e-07	0.0226862
Tnk1	chr11	69855881	69856120	Promoter3k	-1.98	3.43012e-07	0.0173783
Mgat4b	chr11	50230921	50231240	genebody	-1.08	2.46835e-07	0.0145182
NA	chr12	103714401	103714720	Otherintergenic	1.97	8.32465e-06	0.0457795
Fkbp1b	chr12	4832561	4832820	genebody	Inf	7.19957e-06	0.0456894
Dock4	chr12	40674661	40674900	genebody	2.61	7.44449e-06	0.0456894
Akap6	chr12	52963781	52964040	genebody	2.17	6.68065e-06	0.0456894
Syne3	chr12	104942441	104942660	genebody	2.51	6.68243e-06	0.0456894
Efcab11	chr12	99838761	99838960	genebody	3.38	4.5509e-06	0.0440962
Fam161b	chr12	84354401	84354680	genebody	2.19	2.69746e-06	0.0400276
NA	chr12	94868901	94869240	Genedesert	2.46	1.80146e-06	0.0374278
Slc38a6	chr12	73346961	73347160	genebody	2.92	1.12394e-06	0.0336412
NA	chr12	43671101	43671320	Genedesert	-1.32	6.41076e-06	0.0456894
NA	chr12	69087681	69087920	Genedesert	-1.24	7.17149e-06	0.0456894
Jag2	chr12	112918101	112918360	genebody	-2.47	3.12549e-06	0.0428742
Dync1h1	chr12	110616881	110617140	genebody	-1.17	2.97703e-06	0.0420316
Adcy3	chr12	4134501	4134720	Promoter1k	-1.53	1.30978e-06	0.0345726
NA	chr12	99645381	99645720	Otherintergenic	-1.11	6.02955e-08	0.0063641
NA	chr13	3709001	3709320	Otherintergenic	2.61	7.76815e-06	0.0456894
NA	chr13	33765581	33765840	Otherintergenic	2.78	7.44451e-06	0.0456894
NA	chr13	44642001	44642220	Otherintergenic	2.68	7.44446e-06	0.0456894
4930455J16Rik	chr13	58744181	58744480	genebody	2.58	7.66217e-06	0.0456894
Rasa1	chr13	85217641	85217880	genebody	2.51	7.76816e-06	0.0456894
NA	chr13	113424421	113424640	Otherintergenic	2.01	6.62476e-06	0.0456894
Arl15	chr13	114038121	114038440	genebody	2.86	7.66203e-06	0.0456894
Zmynd11	chr13	9719301	9719640	genebody	3.23	4.51242e-06	0.0440962
Dtnbp1	chr13	45004041	45004260	Promoter3k	2.98	4.4488e-06	0.0440962
NA	chr13	99295241	99295440	Otherintergenic	3.38	4.5509e-06	0.0440962
Arl15	chr13	113848281	113848560	genebody	2.31	3.22496e-06	0.0428742
NA	chr13	53029501	53029740	Otherintergenic	4.35	1.90147e-06	0.0374278
Atxn1	chr13	45788421	45788800	genebody	2.64	2.41161e-07	0.0145182
NA	chr13	113028521	113028740	Otherintergenic	-1.67	3.111e-06	0.0428742
NA	chr13	58666061	58666440	Otherintergenic	-1.45	2.35803e-06	0.0376726
Gm7120	chr13	119597001	119597360	genebody	-1.14	2.32981e-06	0.0376726
NA	chr13	51573821	51574100	Otherintergenic	-1.65	1.48198e-07	0.0122688
Gm7120	chr13	119598901	119599300	genebody	-1.12	5.98092e-08	0.0063641
NA	chr14	26341841	26342100	Otherintergenic	2.4	7.76814e-06	0.0456894
NA	chr14	103452221	103452420	Otherintergenic	1.81	7.97318e-06	0.0456894
NA	chr14	65882461	65882780	Otherintergenic	2.75	4.96319e-06	0.0440962
4930564B18Rik	chr14	75663581	75663860	genebody	2.02	3.75426e-06	0.0440962
NA	chr14	77003021	77003260	Otherintergenic	3.65	4.82578e-06	0.0440962
Diap3	chr14	87094001	87094300	genebody	3.82	4.38284e-06	0.0440962
Parp4	chr14	56610621	56610840	genebody	2.83	1.42792e-06	0.0354416
NA	chr14	61325601	61325840	Otherintergenic	1.98	8.04188e-07	0.0276353
NA	chr14	105071921	105072140	Otherintergenic	Inf	6.2532e-07	0.0233711
1700112E06Rik	chr14	22317241	22317460	genebody	-1.44	6.81098e-06	0.0456894
NA	chr15	38708201	38708500	Otherintergenic	1.93	6.31661e-06	0.0456894
Khdrbs3	chr15	69014081	69014280	genebody	2.68	8.12785e-06	0.0456894
NA	chr15	31414081	31414320	Otherintergenic	3.51	4.82578e-06	0.0440962
NA	chr15	6230581	6230800	Genedesert	2.77	2.1313e-06	0.0374278
Arhgap39	chr15	76815881	76816180	Promoter3k	2.46	1.80146e-06	0.0374278
NA	chr15	87112081	87112380	Genedesert	Inf	2.08569e-06	0.0374278
NA	chr15	96216801	96217120	Otherintergenic	2.94	1.97831e-06	0.0374278
NA	chr15	89943441	89943740	Otherintergenic	-1.57	6.82987e-06	0.0456894
NA	chr15	97633741	97633940	Otherintergenic	-1.33	5.30818e-06	0.0456894
Dnajb7	chr15	81408261	81408480	ProximalPromoter	-4.68	4.9549e-06	0.0440962
NA	chr15	97512781	97513000	Otherintergenic	-0.97	4.52135e-06	0.0440962
NA	chr15	77370321	77370560	Otherintergenic	-1.15	1.8321e-06	0.0374278
2310043O21Rik	chr15	38576721	38577080	genebody	-1.09	1.45946e-06	0.0354416
Kmt2d	chr15	98861161	98861460	genebody	-1.06	5.48064e-07	0.0226862
Kcnh3	chr15	99233421	99233720	genebody	-1.14	2.47111e-07	0.0145182
Myo10	chr15	25810301	25810660	genebody	-1.5	2.14376e-07	0.0144609
Selo	chr15	89092801	89093080	genebody	-1.23	1.23557e-07	0.010716
Bbx	chr16	50245721	50245940	genebody	2.22	8.58229e-06	0.0467103
Cluap1	chr16	3914681	3914960	genebody	Inf	5.24152e-06	0.0456894
NA	chr16	25233181	25233380	Otherintergenic	Inf	7.19957e-06	0.0456894
NA	chr16	70579501	70579840	Otherintergenic	2.99	4.10673e-06	0.0440962
Cadm2	chr16	66726041	66726320	genebody	2.28	3.22503e-06	0.0428742
Urb1	chr16	90774981	90775220	genebody	3.54	1.16366e-06	0.0336412
Heg1	chr16	33766981	33767220	genebody	-1.16	8.2433e-06	0.0457795
B3galt5	chr16	96315441	96315740	genebody	-1.15	3.10125e-06	0.0428742
NA	chr16	90010141	90010480	Otherintergenic	-1.04	2.60332e-06	0.039844
NA	chr16	19600221	19600580	Otherintergenic	-1.84	6.28772e-07	0.0233711
Tcp10c	chr17	13363121	13363460	genebody	1.52	9.29937e-06	0.0493789
Nrxn1	chr17	90126141	90126440	genebody	Inf	6.11283e-06	0.0456894
Park2	chr17	11068021	11068260	genebody	4.29	3.46494e-06	0.0440962
Map4k3	chr17	80704661	80704860	genebody	3.38	4.5509e-06	0.0440962
NA	chr17	69344301	69344540	Otherintergenic	3.59	2.91061e-06	0.041741
Prdm9	chr17	15547961	15548280	genebody	2.73	2.06496e-06	0.0374278
NA	chr17	3294561	3294840	Otherintergenic	2.43	6.65799e-07	0.0242524
Btbd9	chr17	30247701	30247980	genebody	-1.16	6.32984e-06	0.0456894
NA	chr17	53117601	53117920	Otherintergenic	-1.55	7.493e-06	0.0456894
Gm19689	chr17	83043061	83043260	genebody	-1.51	7.52453e-06	0.0456894
Mta3	chr17	83794901	83795180	genebody	-1.17	6.08489e-06	0.0456894
Kcnk12	chr17	87749501	87749720	genebody	-1.69	3.78686e-06	0.0440962
NA	chr17	29931421	29931640	Otherintergenic	-1.05	2.10995e-06	0.0374278
NA	chr17	13654901	13655380	Otherintergenic	-1.29	2.23384e-08	0.00502661
Spire1	chr18	67489921	67490140	genebody	2.13	6.38242e-06	0.0456894
NA	chr18	68490261	68490480	Otherintergenic	2.69	8.12782e-06	0.0456894
Setbp1	chr18	78783321	78783540	genebody	2.51	7.76816e-06	0.0456894
NA	chr18	79938001	79938220	Otherintergenic	2.41	7.76816e-06	0.0456894
Fbxo15	chr18	84957301	84957580	genebody	2.14	8.04638e-06	0.0456894
Myo7b	chr18	31997401	31997660	genebody	3.46	4.5509e-06	0.0440962
NA	chr18	27584521	27584820	Genedesert	Inf	2.08569e-06	0.0374278
Nedd4l	chr18	65205241	65205480	genebody	2.4	2.17315e-06	0.0374278
Zfp407	chr18	84315921	84316160	genebody	-1.08	8.88116e-06	0.0477268
NA	chr18	47189021	47189300	Otherintergenic	-1.58	6.73956e-06	0.0456894
NA	chr18	82878081	82878320	Otherintergenic	-1.2	6.6692e-06	0.0456894
Sap130	chr18	31648161	31648420	genebody	-1.34	1.54554e-06	0.037038
Pcdha11	chr18	37012301	37012520	Promoter3k	-1.35	7.8257e-07	0.0274096
NA	chr19	33096981	33097260	Otherintergenic	2.13	6.68053e-06	0.0456894
NA	chr19	6557061	6557320	Otherintergenic	2.31	4.65881e-06	0.0440962
Aldh18a1	chr19	40573301	40573520	genebody	1.82	2.94112e-06	0.041849
Gnaq	chr19	16275761	16276000	genebody	2.53	2.40588e-06	0.038103
Dpf2	chr19	5906781	5907080	genebody	3.45	6.14875e-08	0.0063641
Itprip	chr19	47897521	47897760	genebody	-1.25	4.413e-06	0.0440962
NA	chr2	27573721	27574000	Otherintergenic	4.6	9.22236e-06	0.0492572
Sfmbt2	chr2	10438081	10438420	genebody	2.15	6.43734e-06	0.0456894
NA	chr2	51526281	51526500	Otherintergenic	Inf	7.19957e-06	0.0456894
Itgav	chr2	83762101	83762400	genebody	4.44	6.95468e-06	0.0456894
Ptpra	chr2	130486121	130486360	genebody	2.33	7.92532e-06	0.0456894
Fer1l4	chr2	156040061	156040340	genebody	2.71	7.51137e-06	0.0456894
Ctnnbl1	chr2	157787041	157787240	genebody	3.4	5.90968e-06	0.0456894
Eya2	chr2	165632641	165632860	Promoter3k	Inf	7.19957e-06	0.0456894
NA	chr2	19821501	19821780	Otherintergenic	2.32	4.6588e-06	0.0440962
NA	chr2	80868721	80868960	Genedesert	2.8	3.99314e-06	0.0440962
NA	chr2	128922381	128922620	Otherintergenic	3.4	4.82578e-06	0.0440962
NA	chr2	166466341	166466560	Otherintergenic	2.75	4.96327e-06	0.0440962
Med27	chr2	29389781	29390140	genebody	3.76	2.70705e-06	0.0400276
Sec16a	chr2	26421361	26421640	genebody	2.61	2.33039e-06	0.0376726
NA	chr2	30494841	30495120	Otherintergenic	Inf	2.0857e-06	0.0374278
NA	chr2	127399261	127399580	Otherintergenic	2.78	1.44253e-06	0.0354416
NA	chr2	151787461	151787740	Otherintergenic	4.4	1.04089e-06	0.0332593
Gsn	chr2	35280661	35280980	Promoter3k	1.95	5.93204e-07	0.0231271
NA	chr2	155229241	155229520	Otherintergenic	2.66	4.26967e-07	0.0199394
NA	chr2	50872101	50872380	Otherintergenic	Inf	3.40272e-07	0.0173783
NA	chr2	128224361	128224640	Otherintergenic	3.23	2.93175e-07	0.0166863
NA	chr2	167637661	167637860	Otherintergenic	-1.27	8.34501e-06	0.0457795
Gpr158	chr2	21602981	21603200	genebody	-1.65	5.40458e-06	0.0456894
Stk39	chr2	68220921	68221160	genebody	-1.17	6.90501e-06	0.0456894
Bpi	chr2	158272881	158273080	genebody	-1.41	5.89435e-06	0.0456894
Lamc3	chr2	31899801	31900060	genebody	-1.36	3.4898e-06	0.0440962
NA	chr2	114472161	114472420	Otherintergenic	-1.37	3.67172e-06	0.0440962
Ttll11	chr2	35799761	35799960	genebody	-1.93	2.77307e-06	0.0404048
NA	chr2	168626721	168627000	Otherintergenic	-1.25	1.5701e-06	0.0370938
Cdh4	chr2	179763081	179763300	genebody	-5.01	1.45236e-06	0.0354416
Lrrc8a	chr2	30256421	30256800	genebody	-1.03	9.18161e-09	0.00278708
NA	chr3	153828181	153828480	Otherintergenic	1.93	8.6804e-06	0.0470525
Tifa	chr3	127794001	127794260	genebody	3.35	8.27262e-06	0.0457795
Egfem1	chr3	29389441	29389660	genebody	4.27	6.22678e-06	0.0456894
NA	chr3	41391061	41391280	Otherintergenic	2.73	8.12789e-06	0.0456894
Kcnab1	chr3	65173081	65173340	genebody	2.87	5.69311e-06	0.0456894
Ash1l	chr3	89066781	89067080	genebody	2.66	8.12778e-06	0.0456894
Kcna10	chr3	107190321	107190540	genebody	4.24	6.22677e-06	0.0456894
Atg4a	chr3	103648241	103648440	Promoter3k	3.36	4.5509e-06	0.0440962
NA	chr3	143183961	143184160	Genedesert	3.5	4.82578e-06	0.0440962
St6galnac3	chr3	153347121	153347400	genebody	Inf	4.5665e-06	0.0440962
Gba	chr3	89206461	89206660	genebody	2.44	2.17316e-06	0.0374278
NA	chr3	101630061	101630260	Otherintergenic	Inf	2.0857e-06	0.0374278
NA	chr3	41357201	41357480	Otherintergenic	2.87	1.15639e-06	0.0336412
Alg14	chr3	121342261	121342540	genebody	4.67	1.00007e-06	0.0325255
Kcnab1	chr3	65261801	65262100	genebody	3.01	3.435e-07	0.0173783
Celsr2	chr3	108414441	108414680	Promoter1k	-0.95	8.59162e-06	0.0467103
NA	chr3	73738281	73738480	Genedesert	#NAME?	5.33017e-06	0.0456894
NA	chr3	92186501	92186780	Otherintergenic	-1.79	4.0768e-06	0.0440962
NA	chr4	32167941	32168180	Otherintergenic	1.95	9.4178e-06	0.0496019
NA	chr4	3434401	3434680	Otherintergenic	1.5	8.88341e-06	0.0477268
NA	chr4	56011081	56011280	Genedesert	3.05	6.1586e-06	0.0456894
Cdk5rap2	chr4	70300621	70300940	genebody	2.75	7.51871e-06	0.0456894
NA	chr4	95182001	95182240	Otherintergenic	Inf	5.82385e-06	0.0456894
Stil	chr4	115042041	115042280	genebody	2.78	7.51137e-06	0.0456894
Zbtb40	chr4	137002321	137002620	genebody	3.2	7.18034e-06	0.0456894
Musk	chr4	58302681	58303000	genebody	3.48	4.5509e-06	0.0440962
Nfia	chr4	97692881	97693100	genebody	3.47	4.5509e-06	0.0440962
Eif4g3	chr4	138092641	138092880	genebody	2.26	2.26437e-06	0.0376726
Ppih	chr4	119307961	119308160	genebody	Inf	2.08569e-06	0.0374278
NA	chr4	72679121	72679340	Otherintergenic	-1.38	6.27425e-06	0.0456894
Ptchd2	chr4	148250601	148250880	genebody	-1.24	4.07721e-06	0.0440962
Chd5	chr4	152366541	152366740	genebody	-1.18	3.20503e-06	0.0428742
Anks6	chr4	47044841	47045160	genebody	-0.98	1.69816e-06	0.0374278
NA	chr4	152691421	152691660	Otherintergenic	-1.83	1.90734e-06	0.0374278
NA	chr4_GL456216_random	49341	49560	Otherintergenic	0.15	8.31587e-11	9.61803e-05
Coro1c	chr5	113894141	113894380	genebody	2.42	8.44836e-06	0.0462073
NA	chr5	12195821	12196100	Otherintergenic	2.63	8.1278e-06	0.0456894
Dhx15	chr5	52174141	52174440	genebody	2.75	7.44448e-06	0.0456894
Atp8a1	chr5	67659981	67660240	genebody	2.53	5.68351e-06	0.0456894
G3bp2	chr5	92065621	92065820	genebody	Inf	7.19957e-06	0.0456894
NA	chr5	126660961	126661160	Genedesert	1.84	6.70418e-06	0.0456894
NA	chr5	144079161	144079480	Otherintergenic	2.56	8.12779e-06	0.0456894
NA	chr5	145812601	145812900	Otherintergenic	1.48	6.63427e-06	0.0456894
NA	chr5	67156281	67156660	Otherintergenic	2.16	4.10097e-06	0.0440962
Srpk2	chr5	23507681	23507980	genebody	2.31	2.82893e-06	0.0408917
Taok3	chr5	117247341	117247660	genebody	1.61	1.28293e-06	0.0343619
NA	chr5	64577421	64577660	Otherintergenic	-1.7	8.32609e-06	0.0457795
NA	chr5	74988261	74988580	Otherintergenic	-1.02	5.31148e-06	0.0456894
1700069L16Rik	chr5	113703821	113704080	genebody	-1.25	5.81069e-06	0.0456894
Gpn3	chr5	122374181	122374400	Promoter3k	-1.46	5.89401e-06	0.0456894
Camkk2	chr5	122736781	122737000	genebody	-1.19	6.95243e-06	0.0456894
NA	chr5	144868961	144869240	Otherintergenic	-1.19	7.94555e-06	0.0456894
Rbpj	chr5	53564581	53564840	genebody	-1.09	4.70287e-06	0.0440962
Sart3	chr5	113745221	113745440	genebody	-1.24	3.51735e-06	0.0440962
5730422E09Rik	chr5	149127861	149128160	genebody	-0.98	1.85419e-06	0.0374278
NA	chr5	119547061	119547400	Otherintergenic	-1.12	1.5886e-06	0.0370938
Trim56	chr5	137114281	137114540	Promoter3k	-0.99	1.27313e-06	0.0343619
Mtus2	chr5	148149261	148149560	genebody	-1.03	1.18694e-06	0.0337779
9230114K14Rik	chr5	52196781	52197080	genebody	-1.34	5.20552e-07	0.0226862
Paqr3	chr5	97101281	97101540	genebody	-1.32	6.28966e-08	0.0063641
NA	chr6	6696601	6696860	Otherintergenic	2.75	7.44447e-06	0.0456894
NA	chr6	24264361	24264560	Otherintergenic	Inf	7.19957e-06	0.0456894
NA	chr6	122671761	122672000	Otherintergenic	2.75	7.44447e-06	0.0456894
NA	chr6	28890601	28890820	Otherintergenic	3.38	4.82579e-06	0.0440962
Fam115a	chr6	42673861	42674180	genebody	1.81	4.53748e-06	0.0440962
NA	chr6	53863561	53863780	Otherintergenic	3.38	4.82578e-06	0.0440962
Zxdc	chr6	90384681	90384980	genebody	3.11	4.73431e-06	0.0440962
NA	chr6	94937281	94937580	Otherintergenic	2.72	4.81573e-06	0.0440962
Zfp862	chr6	48530201	48530420	genebody	4.47	5.95812e-07	0.0231271
NA	chr6	7257041	7257380	Otherintergenic	Inf	5.39049e-07	0.0226862
NA	chr6	78847541	78847780	Genedesert	2.95	4.01302e-07	0.0197539
NA	chr6	7460661	7460900	Otherintergenic	-1.07	5.47426e-06	0.0456894
NA	chr6	15684861	15685100	Otherintergenic	-1.31	7.26424e-06	0.0456894
Cd8a	chr6	71373761	71374020	Promoter1k	-1.05	6.3528e-06	0.0456894
Ifltd1	chr6	145425801	145426060	genebody	-1.07	1.98107e-06	0.0374278
NA	chr6	127256181	127256460	Otherintergenic	-1.06	1.08323e-06	0.0336412
Mrgpra4	chr7	47981461	47981720	Promoter1k	4.44	7.89791e-06	0.0456894
Insc	chr7	114817001	114817340	genebody	2.92	5.59829e-06	0.0456894
NA	chr7	130528101	130528340	Otherintergenic	2.55	8.12783e-06	0.0456894
NA	chr7	24144681	24144960	Otherintergenic	3.37	4.82578e-06	0.0440962
NA	chr7	135332321	135332580	Otherintergenic	3.66	1.16367e-06	0.0336412
Sec1	chr7	45678781	45679000	genebody	-1.33	9.42307e-06	0.0496019
Dock1	chr7	134947201	134947460	genebody	-1.27	8.32414e-06	0.0457795
Eps8l1	chr7	4474301	4474500	genebody	-2.97	5.79717e-06	0.0456894
NA	chr7	47357921	47358200	Otherintergenic	-1.07	6.50712e-06	0.0456894
NA	chr7	62854061	62854380	Otherintergenic	-1.09	3.39314e-06	0.0440962
D630041G03Rik	chr7	4471441	4471680	Promoter1k	-2.93	2.42764e-06	0.0381161
Nlrp4e	chr7	23311801	23312100	genebody	-1.02	1.09361e-06	0.0336412
Tubgcp2	chr7	140011561	140011820	genebody	-1.28	5.96811e-07	0.0231271
Wnt11	chr7	98846461	98846820	genebody	-1.07	2.61928e-08	0.00502661
4933400L20Rik	chr8	103642181	103642480	genebody	2.46	6.68231e-06	0.0456894
Cog2	chr8	124529621	124529820	genebody	3.13	7.9117e-06	0.0456894
Disc1	chr8	125168401	125168640	genebody	2.57	8.12778e-06	0.0456894
Mcph1	chr8	18778861	18779060	genebody	Inf	3.80186e-06	0.0440962
Lonrf1	chr8	36224941	36225280	genebody	2.65	3.6687e-06	0.0440962
Zfp423	chr8	87761281	87761640	genebody	3.25	4.52004e-06	0.0440962
NA	chr8	121526781	121527000	Otherintergenic	Inf	3.80185e-06	0.0440962
Clcn3	chr8	60926281	60926540	genebody	2.94	2.52847e-06	0.0393599
Tll1	chr8	64048161	64048400	genebody	Inf	2.23023e-06	0.0376105
Tusc3	chr8	39013141	39013440	genebody	3.43	2.19993e-06	0.0374462
Smpd3	chr8	106265461	106265660	genebody	-1.33	5.83505e-06	0.0456894
NA	chr8	120230161	120230480	Otherintergenic	-1.12	5.62851e-06	0.0456894
Dpep1	chr8	123200001	123200200	genebody	-1.57	7.93756e-06	0.0456894
Cherp	chr8	72462241	72462540	genebody	-1.02	4.83621e-06	0.0440962
NA	chr8	107648661	107648880	Genedesert	-1.35	4.90153e-06	0.0440962
Gas8	chr8	123529801	123530060	genebody	-1.16	4.73593e-06	0.0440962
Galnt2	chr8	124254841	124255180	genebody	-1	3.35275e-06	0.0440962
NA	chr8	15389361	15389600	Otherintergenic	-1	2.17737e-06	0.0374278
Cep63	chr9	102593381	102593620	genebody	1.93	8.32468e-06	0.0457795
NA	chr9	33903661	33903920	Genedesert	2.51	7.7681e-06	0.0456894
Setd2	chr9	110592641	110592880	genebody	2.12	8.04647e-06	0.0456894
Rbms3	chr9	117370321	117370580	genebody	4.48	6.22679e-06	0.0456894
Tbcel	chr9	42412781	42413020	genebody	2.81	2.1783e-06	0.0374278
Fam63b	chr9	70599521	70599880	genebody	2.24	2.44368e-07	0.0145182
NA	chr9	3022461	3022680	Otherintergenic	-0.58	9.0361e-06	0.0484044
NA	chr9	19966521	19966720	Otherintergenic	-1.01	8.202e-06	0.0457795
NA	chr9	3036021	3036400	Otherintergenic	-0.64	7.91166e-06	0.0456894
NA	chr9	73337981	73338180	Otherintergenic	#NAME?	5.43343e-06	0.0456894
NA	chr9	3019121	3019500	Otherintergenic	-0.44	4.59411e-06	0.0440962
NA	chr9	3000021	3000220	Otherintergenic	-0.68	2.7252e-06	0.0400276
Trim71	chr9	114513581	114513820	genebody	-1.22	9.70234e-07	0.0321289
NA	chr9	4260261	4260560	Otherintergenic	-1.84	7.85503e-08	0.00752968
NA	chr9	124256541	124257360	Subtelomere	-1.21	3.10593e-08	0.00514259
NA	chr9	124257621	124258060	Subtelomere	-1.38	2.43559e-09	0.00110899
NA	chrM	14121	16300	Otherintergenic	-1.12	1.72439e-07	0.013655
NA	chrM	1801	6880	Otherintergenic	-1.15	9.43225e-08	0.00858949
NA	chrM	10921	14000	Otherintergenic	-1.11	5.79808e-08	0.0063641
NA	chrM	8061	8540	Otherintergenic	-1.09	2.71959e-08	0.00502661
NA	chrM	61	1680	Otherintergenic	-1.04	5.52154e-09	0.00201128
NA	chrUn_GL456392	23181	23400	Otherintergenic	-0.5	1.78018e-06	0.0374278
NA	chrUn_JH584304	6881	7220	Otherintergenic	0.77	3.87811e-06	0.0440962
NA	chrUn_JH584304	62841	63080	Otherintergenic	0.96	2.58378e-06	0.039844
NA	chrUn_JH584304	9761	10120	Otherintergenic	1.09	1.42171e-06	0.0354416
NA	chrUn_JH584304	44981	45220	Otherintergenic	0.98	5.07495e-07	0.0226862
NA	chrUn_JH584304	50281	50480	Otherintergenic	-0.05	1.05617e-10	9.61803e-05
4930468A15Rik	chrX	76598941	76599180	genebody	0.39	9.25616e-06	0.0492932
NA	chrX	95676241	95676460	Otherintergenic	2.88	4.96323e-06	0.0440962
NA	chrX	4642101	4642440	Otherintergenic	-1.58	6.88403e-06	0.0456894
Asmt	chrX	170676721	170677060	genebody	-1	8.05553e-06	0.0456894
Gabre	chrX	72270881	72271180	genebody	-1.34	1.23868e-06	0.0343619
NA	chrX	152891081	152891360	Otherintergenic	-1.26	1.24815e-06	0.0343619
NA	chrX	90767901	90768220	Otherintergenic	-0.96	1.63228e-06	0.0373945
