# Supplementary material for: Epigenome-wide methylation analysis shows phosphonoethylamine alleviates aberrant DNA methylation in NASH caused by Pcyt2 deficiency
Source: PLoS One. 2025 Mar 28;20(3):e0320510. doi: 10.1371/journal.pone.0320510 (PMC11952270; doi:10.1371/journal.pone.0320510)
Supplement: S1 File — Supplementary Tables 1-12. Tables provide supplementary analyses of DMGs and DMEGs associated with Pcyt2 and Pcyt2 + PEA, including pathway enrichment, protein interactions, RT-PCR validation, chromosomal distribution, and statistical testing. (ZIP) [file pone.0320510.s004.zip › Table S9. Pcyt2+PEA Chi-square test.xlsx]

## Sheet: Sheet1
	Pcyt2+/-				Pcyt2+/-+PEA				Chi-Square Test
	Hypermethylated		Hypomethylated		Hypermethylated		Hypomethylated		Hypermethylated	Hypomethylated
Region	Number of DMR	Proportion (%)	Number of DMR	Proportion (%)	Number of DMR	Proportion (%)	Number of DMR	Proportion (%)	χ²	χ²
Genebody	2937	46.76	1765	53.53	104	49.53	59	43.39	0.16335	1.92489
Genedesert	605	9.63	164	4.97	14	6.67	5	3.68	0.913032	0.338576
3Kpromoter	178	2.83	185	5.61	8	3.81	6	4.42	0.335842	0.256373
1Kpromoter	50	0.8	65	1.97	1	0.48	5	3.68	0.128523	1.4745
Proximal Promoter	10	0.16	36	1.09	0	0	1	0.74	0.15921	0.116466
Intergenic	2469	39.31	1074	32.58	83	39.53	58	42.65	0.00117356	3.11419
Pericentromic	16	0.25	5	0.15	0	0	0	0	0.254737	0.151653
Subtelomeric	16	0.25	3	0.09	0	0	2	1.48	0.254737	20.9171
									Total=30.50
									p value<0.0001****
