# Supplementary material for: Epigenome-wide methylation analysis shows phosphonoethylamine alleviates aberrant DNA methylation in NASH caused by Pcyt2 deficiency
Source: PLoS One. 2025 Mar 28;20(3):e0320510. doi: 10.1371/journal.pone.0320510 (PMC11952270; doi:10.1371/journal.pone.0320510)
Supplement: S1 File — Supplementary Tables 1-12. Tables provide supplementary analyses of DMGs and DMEGs associated with Pcyt2 and Pcyt2 + PEA, including pathway enrichment, protein interactions, RT-PCR validation, chromosomal distribution, and statistical testing. (ZIP) [file pone.0320510.s004.zip › Table S10. distrubution of DMGs across chromosomes.xlsx]

## Sheet: Sheet2
	Pcyt2+/-								Pcyt2+/-+PEA
	Total DMGs		Hypermethylated			Hypomethylated			Total DMGs		Hypermethylated			Hypomethylated
Chromosome	#DMGs	% of Total	# DMGs	% of Hyper	% of Total	# DMGs	% of Hypo	% of Total	#DMGs	% of Total	# DMRs	% of Hypo	% of Total	# DMRs	% of Hypo	% of Total
1	312	5.97015	222	6.99213	4.24799	90	4.3881	1.72216	11	6.14525	9	8.25688	5.02793	2	2.85714	1.11732
2	383	7.32874	251	7.90551	4.80291	132	6.43588	2.52583	16	8.93855	9	8.25688	5.02793	7	10	3.91061
3	219	4.19059	156	4.91339	2.98507	63	3.07167	1.20551	11	6.14525	10	9.17431	5.58659	1	1.42857	0.558659
4	321	6.14237	164	5.16535	3.13816	157	7.6548	3.00421	9	5.02793	6	5.50459	3.35196	3	4.28571	1.67598
5	400	7.65404	211	6.64567	4.0375	189	9.21502	3.61653	15	8.37989	5	4.58716	2.7933	10	14.2857	5.58659
6	254	4.86031	181	5.70079	3.46345	73	3.55924	1.39686	5	2.7933	3	2.75229	1.67598	2	2.85714	1.11732
7	304	5.81707	132	4.15748	2.52583	172	8.38615	3.29124	9	5.02793	2	1.83486	1.11732	7	10	3.91061
8	352	6.73555	181	5.70079	3.46345	171	8.3374	3.2721	14	7.82123	9	8.25688	5.02793	5	7.14286	2.7933
9	300	5.74053	190	5.98425	3.63567	137	6.67967	2.62151	6	3.35196	5	4.58716	2.7933	1	1.42857	0.558659
10	302	5.7788	170	5.35433	3.25297	132	6.43588	2.52583	7	3.91061	5	4.58716	2.7933	2	2.85714	1.11732
11	364	6.96517	200	6.29921	3.82702	164	7.9961	3.13816	16	8.93855	10	9.17431	5.58659	6	8.57143	3.35196
12	216	4.13318	155	4.88189	2.96594	61	2.97416	1.16724	9	5.02793	6	5.50459	3.35196	3	4.28571	1.67598
13	186	3.55913	137	4.31496	2.62151	49	2.38908	0.93762	9	5.02793	7	6.42202	3.91061	2	2.85714	1.11732
14	202	3.86529	147	4.62992	2.81286	55	2.68162	1.05243	4	2.23464	3	2.75229	1.67598	1	1.42857	0.558659
15	240	4.59242	116	3.65354	2.21967	124	6.04583	2.37275	8	4.46927	2	1.83486	1.11732	6	8.57143	3.35196
16	166	3.17643	114	3.59055	2.1814	25	1.21892	0.478377	6	3.35196	4	3.66972	2.23464	2	2.85714	1.11732
17	258	4.93685	140	4.40945	2.67891	118	5.75329	2.25794	9	5.02793	5	4.58716	2.7933	4	5.71429	2.23464
18	166	3.17643	123	3.87402	2.35362	43	2.09654	0.822809	8	4.46927	5	4.58716	2.7933	3	4.28571	1.67598
19	179	3.42518	110	3.46457	2.10486	69	3.36421	1.32032	4	2.23464	3	2.75229	1.67598	1	1.42857	0.558659
X	102	1.95178	75	2.3622	1.43513	27	1.31643	0.516648	3	1.67598	1	0.917431	0.558659	2	2.85714	1.11732
Y	0	0	0	0	0	0	0	0	0	0	0	0	0	0	0	0
Total	5226	100	3175	100	60.7539	2051	100	39.2461	179	100	109	100	60.8939			39.1061
