# Supplementary material for: Epigenome-wide methylation analysis shows phosphonoethylamine alleviates aberrant DNA methylation in NASH caused by Pcyt2 deficiency
Source: PLoS One. 2025 Mar 28;20(3):e0320510. doi: 10.1371/journal.pone.0320510 (PMC11952270; doi:10.1371/journal.pone.0320510)
Supplement: S1 File — Supplementary Tables 1-12. Tables provide supplementary analyses of DMGs and DMEGs associated with Pcyt2 and Pcyt2 + PEA, including pathway enrichment, protein interactions, RT-PCR validation, chromosomal distribution, and statistical testing. (ZIP) [file pone.0320510.s004.zip › Table S11. Pcyt2+PEA pathways analysis.xlsx]

## Sheet: Sheet1
Term	Overlap	p-value	Adjusted p-value	Combined Score	Genes
GO:Biological Process
histone H3-K36 methylation (GO:0010452)	3/6	1.31402e-05	0.0133302	1287.77	SETD2;PRDM9;ASH1L
negative regulation of potassium ion transmembrane transporter activity (GO:1901017)	3/8	3.63176e-05	0.0159313	702.707	STK39;NEDD4L;KCNAB1
peptidyl-lysine dimethylation (GO:0018027)	4/19	2.02587e-05	0.0133302	331.898	KMT2D;SETD2;PRDM9;ASH1L
