# Supplementary material for: Epigenome-wide methylation analysis shows phosphonoethylamine alleviates aberrant DNA methylation in NASH caused by Pcyt2 deficiency
Source: PLoS One. 2025 Mar 28;20(3):e0320510. doi: 10.1371/journal.pone.0320510 (PMC11952270; doi:10.1371/journal.pone.0320510)
Supplement: S1 File — Supplementary Tables 1-12. Tables provide supplementary analyses of DMGs and DMEGs associated with Pcyt2 and Pcyt2 + PEA, including pathway enrichment, protein interactions, RT-PCR validation, chromosomal distribution, and statistical testing. (ZIP) [file pone.0320510.s004.zip › Table S12. Pcyt2+PEA PCA pathways.xlsx]

## Sheet: Sheet1
Grouping variable	Pathway	Genes
1	Pathways of neurodegeneration	Wnt11;Atxn1;Dnah9;Atf6
2	Cell adhesion molecules	Cdh23;Cdh4;Cd8A;Nrxn1
3	Rap1 signalling pathway	Dock4;Gnaq;Adcy3
4	TGF-beta regulation of extracellular matrix	Khdrbs3;Fkbp1B;Slit3;Cherp;Cdk5Rap2
5	Axon Guidance	Epha4;Arhgap39;Dock1
6	Immune system	Eea1;Nedd4L;Park2
7	Cilium assembly / cell cycle	Cep63;Disc1;Sfi1;Cluap1;Clasp1;Gas8
8	negative regulation of cellular macromolecule biosynthetic process	Trim71;Sfmbt2;Mta3
9	RNA binding and splisosome	Rbfox3;Dhx15;Urb1;Aldh18A1;Cherp;Trim56;Rbms3;Ctnnbl1
10	glycerophospholipid flippase activity	Atp8A1;Atp10B
11	Glycosphingolipid biosynthesis	B3Galt5;St6Galnac3
12	Protein metabolsm	Tusc3;Galnt2
13	Methylated histone binding	Chd5;Zmynd11
14	DNA binding	Kmt2D;Bbx;Atf6;Zbtb40
